# Supplementary material for: Molecular Mechanisms of Fetal Tendon Regeneration Versus Adult Fibrous Repair
Source: Int J Mol Sci. 2021 May 25;22(11):5619. doi: 10.3390/ijms22115619 (PMC8198517; doi:10.3390/ijms22115619)
Supplement: Supplementary file 1 [file ijms-22-05619-s001.zip]

Archive with 5 entries (5 files):
- Figure S1.pdf
- Table S1.xlsx
- Table S2.xlsx
- Table S3.xlsx
- Table S4.pdf
