# Supplementary material for: Molecular Mechanisms of Fetal Tendon Regeneration Versus Adult Fibrous Repair
Source: Int J Mol Sci. 2021 May 25;22(11):5619. doi: 10.3390/ijms22115619 (PMC8198517; doi:10.3390/ijms22115619)
Supplement: Supplementary file 1 [file ijms-22-05619-s001.zip › Table S1.xlsx]

## Sheet: Tabelle1
Gene name	Accession (Sheep)	Protein name (Sheep)	Accession (Human)	Protein name (Human)	Classification	adult inj vs adult con p-value	adult inj vs adult con log2 fold-change	fetal inj vs fetal con p-value	fetal inj vs fetal con log2 fold-change	adult inj vs fetal inj p-value	adult inj vs fetal inj log2 fold-change	adult inj vs adult con Significant	fetal inj vs fetal con Significant	adult inj vs fetal inj Significant
A1BG	W5P101	Uncharacterized protein OS	P04217	Alpha-1B-glycoprotein (Alpha-1-B glycoprotein)	IST	0.0803746	0.407311	0.207141	0.925715	0.00435927	2.05075			+
A1CF	W5PW55	Uncharacterized protein OS	Q9NQ94	APOBEC1 complementation factor (APOBEC1-stimulating protein)	CD	0.0961827	3.05032	0.800986	0.356959	0.250295	2.47928
A2M	W5NSA6	Uncharacterized protein OS	P01023	Alpha-2-macroglobulin (Alpha-2-M) (C3 and PZP-like alpha-2-macroglobulin domain-containing protein 5)	IST	1.46293e-06	1.99286	0.00153707	1.11714	1.84083e-07	2.09308	+		+
AAK1	W5QEU9	Uncharacterized protein OS	Q2M2I8	AP2-associated protein kinase 1 (EC 2.7.11.1) (Adaptor-associated kinase 1)	CD	0.958264	0.0301002	0.700207	-0.305594	0.117154	-1.29989
AAMDC	W5PA48	Uncharacterized protein OS	Q9H7C9	Mth938 domain-containing protein (Adipogenesis associated Mth938 domain-containing protein)	CD	0.067362	-2.47725	0.025781	-2.6435	0.670837	-0.675029
AAMP	W5QDZ8	Uncharacterized protein OS	Q13685	Angio-associated migratory cell protein	GS	0.998573	-0.00225639	0.324615	-0.133688	0.410188	-0.563187
AARS	W5P5H4	Alanine--tRNA ligase, cytoplasmic OS	P49588	Alanine--tRNA ligase, cytoplasmic (EC 6.1.1.7) (Alanyl-tRNA synthetase) (AlaRS) (Renal carcinoma antigen NY-REN-42)	CD	0.55268	0.34587	0.347795	-0.495105	0.000976651	-2.0648			+
AASDHPPT	W5NX68	Uncharacterized protein OS	Q9NRN7	L-aminoadipate-semialdehyde dehydrogenase-phosphopantetheinyl transferase (EC 2.7.8.-) (4'-phosphopantetheinyl transferase) (Alpha-aminoadipic semialdehyde dehydrogenase-phosphopantetheinyl transferase) (AASD-PPT) (LYS5 ortholog)	CD	0.479657	0.567481	0.084396	-1.19975	0.0546774	-1.93591			+
ABCE1	W5PJ03	Uncharacterized protein OS	P61221	ATP-binding cassette sub-family E member 1 (2'-5'-oligoadenylate-binding protein) (HuHP68) (RNase L inhibitor) (Ribonuclease 4 inhibitor) (RNS4I)	CD	0.444198	1.14897	0.632062	-0.457958	0.591881	-0.806442
ABCF1	W5PVA4	Uncharacterized protein OS	Q8NE71	ATP-binding cassette sub-family F member 1 (ATP-binding cassette 50) (TNF-alpha-stimulated ABC protein)	CD	0.749835	0.353911	0.610933	-0.292529	0.200987	-1.42727
ABHD14B	W5P985	Uncharacterized protein OS	Q96IU4	Protein ABHD14B (EC 3.-.-.-) (Alpha/beta hydrolase domain-containing protein 14B) (Abhydrolase domain-containing protein 14B) (CCG1-interacting factor B)	CD	0.022988	-1.05576	0.273357	-0.604569	0.132822	-0.61734
ABI1	W5Q3F7	Uncharacterized protein OS	Q8IZP0	Abl interactor 1 (Abelson interactor 1) (Abi-1) (Abl-binding protein 4) (AblBP4) (Eps8 SH3 domain-binding protein) (Eps8-binding protein) (Nap1-binding protein) (Nap1BP) (Spectrin SH3 domain-binding protein 1) (e3B1)		0.277566	0.940783	0.187747	-1.69554	0.933268	0.107936
ABI3BP	W5Q9Z3	Uncharacterized protein OS	Q7Z7G0	Target of Nesh-SH3 (Tarsh) (ABI gene family member 3-binding protein) (Nesh-binding protein) (NeshBP)	CD	0.0153558	-1.88307	0.422947	0.304334	0.00200966	-2.53602	+		+
ABR	W5PN60	Uncharacterized protein (Fragment) OS	Q12979	Active breakpoint cluster region-related protein		0.273609	1.66596	0.0805971	-1.66182	0.97163	0.052797
ABRACL	W5NSP7	Uncharacterized protein (Fragment) OS	Q9P1F3	Costars family protein ABRACL (ABRA C-terminal-like protein)	CD	0.0246844	2.20388	0.278198	-0.957256	0.999306	0.000949542	+
ACADVL	W5PLW6	Uncharacterized protein (Fragment) OS	P49748	Very long-chain specific acyl-CoA dehydrogenase, mitochondrial (VLCAD) (EC 1.3.8.9)	CD	0.470118	-0.670163	0.0884113	-0.786145	0.516741	0.54848
ACAN	W5PNK3	Uncharacterized protein OS	P16112	Aggrecan core protein (Cartilage-specific proteoglycan core protein) (CSPCP) (Chondroitin sulfate proteoglycan core protein 1) (Chondroitin sulfate proteoglycan 1) [Cleaved into: Aggrecan core protein 2]		0.129106	-1.29485	0.192922	-1.74041	0.0685776	1.72416			+
ACAP2	W5QGQ4	Uncharacterized protein (Fragment) OS	Q15057	Arf-GAP with coiled-coil, ANK repeat and PH domain-containing protein 2 (Centaurin-beta-2) (Cnt-b2)	CD	0.506813	-0.59505	0.75829	-0.130843	0.0158252	-1.92493			+
ACAT2	W5P358	Uncharacterized protein OS	Q9BWD1	Acetyl-CoA acetyltransferase, cytosolic (EC 2.3.1.9) (Acetyl-CoA transferase-like protein) (Cytosolic acetoacetyl-CoA thiolase)	CD	0.401789	1.29442	0.440808	0.506684	0.0105693	-2.69676			+
ACBD3	W5NPC7	Uncharacterized protein (Fragment) OS	Q9H3P7	Golgi resident protein GCP60 (Acyl-CoA-binding domain-containing protein 3) (Golgi complex-associated protein 1) (GOCAP1) (Golgi phosphoprotein 1) (GOLPH1) (PBR- and PKA-associated protein 7) (Peripheral benzodiazepine receptor-associated protein PAP7) [Cleaved into: Golgi resident protein GCP60, N-terminally processed]	CD	0.0243171	3.98561	9.41731e-06	-0.879882	0.750703	-0.403911	+
ACIN1	W5QDK8	Uncharacterized protein OS	Q9UKV3	Apoptotic chromatin condensation inducer in the nucleus (Acinus)	CD	0.184853	1.08851	0.367424	-0.798725	0.262855	-1.13385
ACLY	Q2TCH3	ATP-citrate synthase OS	P53396	ATP-citrate synthase (EC 2.3.3.8) (ATP-citrate (pro-S-)-lyase) (ACL) (Citrate cleavage enzyme)	CD	0.0782985	-0.523088	0.20327	-0.664364	0.014329	-1.25649			+
ACO1	W5PZ94	Uncharacterized protein OS	P21399	Cytoplasmic aconitate hydratase (Aconitase) (EC 4.2.1.3) (Citrate hydro-lyase) (Ferritin repressor protein) (Iron regulatory protein 1) (IRP1) (Iron-responsive element-binding protein 1) (IRE-BP 1)	CD	2.81519e-05	-2.93078	0.0561494	-0.668975	1.88252e-05	-3.15792	+		+
ACO2	W5QAA9	Uncharacterized protein (Fragment) OS	Q99798	Aconitate hydratase, mitochondrial (Aconitase) (EC 4.2.1.3) (Citrate hydro-lyase)		0.623217	0.46242	0.391794	-0.455807	0.566081	0.281303
ACOT7	W5PSN9	Uncharacterized protein OS	O00154	Cytosolic acyl coenzyme A thioester hydrolase (EC 3.1.2.2) (Acyl-CoA thioesterase 7) (Brain acyl-CoA hydrolase) (BACH) (CTE-IIa) (CTE-II) (Long chain acyl-CoA thioester hydrolase)	CD	0.0715786	1.98964	0.356247	-1.06878	0.229744	1.4174
ACP1	W5P583	Uncharacterized protein OS	P24666	Low molecular weight phosphotyrosine protein phosphatase (LMW-PTP) (LMW-PTPase) (EC 3.1.3.48) (Adipocyte acid phosphatase) (Low molecular weight cytosolic acid phosphatase) (EC 3.1.3.2) (Red cell acid phosphatase 1)	CD	0.00214968	-0.461382	0.331494	-0.312456	0.197328	-0.350235
ACTB	D7RIF5	Beta-actin variant 2 OS	P60709	Actin, cytoplasmic 1 (Beta-actin) [Cleaved into: Actin, cytoplasmic 1, N-terminally processed]	CD	0.791814	-0.0492083	0.0750322	0.771779	0.618023	-0.210569
ACTBL2	W5P684	Uncharacterized protein OS	Q562R1	Beta-actin-like protein 2 (Kappa-actin)	CD	0.0447668	-2.43393	0.155959	-1.44175	0.952737	-0.0833343	+
ACTL6A	W5QHP4	Uncharacterized protein (Fragment) OS	O96019	Actin-like protein 6A (53 kDa BRG1-associated factor A) (Actin-related protein Baf53a) (ArpNbeta) (BRG1-associated factor 53A) (BAF53A) (INO80 complex subunit K)		0.453875	-0.56781	0.733871	-0.110234	0.000135803	-3.34169			+
ACTN1	W5QJ62	Uncharacterized protein (Fragment) OS	P12814	Alpha-actinin-1 (Alpha-actinin cytoskeletal isoform) (F-actin cross-linking protein) (Non-muscle alpha-actinin-1)		0.581994	0.148104	0.880729	-0.0577234	4.10334e-05	-1.50674			+
ACTN2	W5P0L8	Uncharacterized protein OS	P35609	Alpha-actinin-2 (Alpha-actinin skeletal muscle isoform 2) (F-actin cross-linking protein)	CD	0.0140667	-1.766	0.119619	-3.75802	0.126375	-3.23216	+		+
ACTN3	W5P9P1	Uncharacterized protein OS	Q08043	Alpha-actinin-3 (Alpha-actinin skeletal muscle isoform 3) (F-actin cross-linking protein)	CD	0.0090947	-4.77989	0.0446575	1.53547	0.024686	-3.77364	+		+
ACTN4	W5P707	Uncharacterized protein OS	O43707	Alpha-actinin-4 (Non-muscle alpha-actinin 4)	CD	0.595132	0.06578	0.017146	-0.690378	0.00549498	-0.712427
ACTR1A	W5NSM1	Uncharacterized protein OS	P61163	Alpha-centractin (Centractin) (ARP1) (Actin-RPV) (Centrosome-associated actin homolog)	CD	0.230829	-0.756186	0.74247	0.217858	0.0123779	-2.34821			+
ACTR1B	W5PW14	Uncharacterized protein (Fragment) OS	P42025	Beta-centractin (Actin-related protein 1B) (ARP1B)	CD	0.360324	-0.920547	0.313503	-0.488463	0.00164587	-3.60997			+
ACTR2	W5QFG8	Uncharacterized protein (Fragment) OS	P61160	Actin-related protein 2 (Actin-like protein 2)		0.333469	0.204035	0.566382	-0.204556	0.771016	-0.107688
ACTR3	W5PQ98	Uncharacterized protein (Fragment) OS	P61158	Actin-related protein 3 (Actin-like protein 3)	CD	0.55359	0.113532	0.964454	-0.0110661	0.864382	-0.0432746
ADAL	W5PJ90	Uncharacterized protein OS	Q6DHV7	Adenosine deaminase-like protein (EC 3.5.4.-)	CD	0.00010108	-4.23391	0.69883	0.549953	0.0474043	-2.56218	+		+
ADAM12	W5PRP7	Uncharacterized protein OS	O43184	Disintegrin and metalloproteinase domain-containing protein 12 (ADAM 12) (EC 3.4.24.-) (Meltrin-alpha)	GS-IIR-PP	0.150219	-1.01709	0.00717154	2.16029	0.000320348	-3.32609			+
ADD1	W5PZG0	Uncharacterized protein OS	P35611	Alpha-adducin (Erythrocyte adducin subunit alpha)	CD	6.53666e-06	-1.97812	0.822981	-0.122202	0.000290707	-1.36378	+		+
ADD3	W5PHR3	Uncharacterized protein OS	Q9UEY8	Gamma-adducin (Adducin-like protein 70)	CD	1.8726e-05	-1.90177	0.721007	-0.271657	0.0279166	-0.887182	+
ADH5	W5Q2F4	Uncharacterized protein OS	P11766	Alcohol dehydrogenase class-3 (EC 1.1.1.1) (Alcohol dehydrogenase 5) (Alcohol dehydrogenase class chi chain) (Alcohol dehydrogenase class-III) (Glutathione-dependent formaldehyde dehydrogenase) (FALDH) (FDH) (GSH-FDH) (EC 1.1.1.-) (S-(hydroxymethyl)glutathione dehydrogenase) (EC 1.1.1.284)		1.73472e-05	-1.54836	0.563769	-0.172072	4.51124e-07	-1.80178	+		+
ADI1	W5P5R0	Uncharacterized protein (Fragment) OS	Q9BV57	1,2-dihydroxy-3-keto-5-methylthiopentene dioxygenase (EC 1.13.11.54) (Acireductone dioxygenase (Fe(2+)-requiring)) (ARD) (Fe-ARD) (Membrane-type 1 matrix metalloproteinase cytoplasmic tail-binding protein 1) (MTCBP-1) (Submergence-induced protein-like factor) (Sip-L)	GS-IIR-PP	0.026918	-2.09119	0.264127	-0.447982	0.0341647	-1.43907	+		+
AdipoQ	X4ZFS1	Adiponectin OS	Q15848	Adiponectin (30 kDa adipocyte complement-related protein) (Adipocyte complement-related 30 kDa protein) (ACRP30) (Adipocyte, C1q and collagen domain-containing protein) (Adipose most abundant gene transcript 1 protein) (apM-1) (Gelatin-binding protein)	GS-AI	0.597411	-0.20197	0.811655	-0.372676	0.00199826	4.11122			+
ADIRF	W5NRG9	Uncharacterized protein (Fragment) OS	Q15847	Adipogenesis regulatory factor (Adipogenesis factor rich in obesity) (Adipose most abundant gene transcript 2 protein) (Adipose-specific protein 2) (apM-2)		0.00252716	-4.33119	0.41695	-0.838665	0.542205	-0.55013	+
ADK	W5PFM8	Uncharacterized protein OS	P55263	Adenosine kinase (AK) (EC 2.7.1.20) (Adenosine 5'-phosphotransferase)		0.932201	-0.0550887	0.451541	0.268622	0.023986	-0.764385
ADPRHL2	W5QED7	Uncharacterized protein (Fragment) OS	Q9NX46	Poly(ADP-ribose) glycohydrolase ARH3 (EC 3.2.1.143) (ADP-ribosylhydrolase 3) ([Protein ADP-ribosylarginine] hydrolase-like protein 2)	CD	0.000473078	-1.94811	0.684923	-0.126599	3.19137e-06	-1.86359	+		+
ADPRM	W5PZB1	Uncharacterized protein (Fragment) OS	Q3LIE5	Manganese-dependent ADP-ribose/CDP-alcohol diphosphatase (EC 3.6.1.13) (EC 3.6.1.16) (EC 3.6.1.53) (ADPRibase-Mn) (CDP-choline phosphohydrolase)	CD	0.462974	-0.230302	0.273827	0.891582	0.000239353	-2.43246			+
ADRM1	W5PXE3	Uncharacterized protein OS	Q16186	Proteasomal ubiquitin receptor ADRM1 (110 kDa cell membrane glycoprotein) (Gp110) (Adhesion-regulating molecule 1) (ARM-1) (Proteasome regulatory particle non-ATPase 13) (hRpn13) (Rpn13 homolog)	CD	0.75441	0.149218	0.216438	-0.861835	0.18213	-0.866383
ADSL	W5Q780	Uncharacterized protein OS	P30566	Adenylosuccinate lyase (ADSL) (ASL) (EC 4.3.2.2) (Adenylosuccinase) (ASase)	CD	0.000645715	2.69219	0.0718691	-0.986591	0.563702	0.302588	+
ADSS	W5P6C1	Adenylosuccinate synthetase (Fragment) OS	P30520	Adenylosuccinate synthetase isozyme 2 (AMPSase 2) (AdSS 2) (EC 6.3.4.4) (Adenylosuccinate synthetase, acidic isozyme) (Adenylosuccinate synthetase, liver isozyme) (L-type adenylosuccinate synthetase) (IMP--aspartate ligase 2)		0.013996	2.23252	0.251101	-0.654208	0.893455	-0.0819941	+
ADSSL1	W5PCV0	Adenylosuccinate synthetase (Fragment) OS	Q8N142	Adenylosuccinate synthetase isozyme 1 (AMPSase 1) (AdSS 1) (EC 6.3.4.4) (Adenylosuccinate synthetase, basic isozyme) (Adenylosuccinate synthetase, muscle isozyme) (M-type adenylosuccinate synthetase) (IMP--aspartate ligase 1)		0.000254696	-2.81731	0.0287891	-2.42298	0.781951	0.209128	+
AEBP1	W5Q3W1	Uncharacterized protein (Fragment) OS	Q8IUX7	Adipocyte enhancer-binding protein 1 (AE-binding protein 1) (Aortic carboxypeptidase-like protein)	GS-IIR-PI	1.23087e-05	4.26311	0.512267	-0.210998	2.0086e-05	-2.82901	+		+
AFM	W5PXI3	Uncharacterized protein OS	P43652	Afamin (Alpha-albumin) (Alpha-Alb)		0.00596276	0.782685	0.19513	0.753721	0.485654	0.325679
AGA	W5PA90	Uncharacterized protein (Fragment) OS	P20933	N(4)-(beta-N-acetylglucosaminyl)-L-asparaginase (EC 3.5.1.26) (Aspartylglucosaminidase) (Glycosylasparaginase) (N4-(N-acetyl-beta-glucosaminyl)-L-asparagine amidase) [Cleaved into: Glycosylasparaginase alpha chain; Glycosylasparaginase beta chain]	CD	0.488613	-0.532729	0.172323	-0.946705	0.718949	-0.275829
AGFG1	W5QHA0	Uncharacterized protein OS	P52594	Arf-GAP domain and FG repeat-containing protein 1 (HIV-1 Rev-binding protein) (Nucleoporin-like protein RIP) (Rev-interacting protein) (Rev/Rex activation domain-binding protein)	CD	0.693042	-0.316282	0.526918	-0.397237	0.18053	-0.958778
AGO1	W5QE95	Uncharacterized protein OS	Q9UL18	Protein argonaute-1 (Argonaute1) (hAgo1) (Argonaute RISC catalytic component 1) (Eukaryotic translation initiation factor 2C 1) (eIF-2C 1) (eIF2C 1) (Putative RNA-binding protein Q99)	CD	0.060274	-0.817559	0.852863	0.131784	0.066482	-0.841925
AGO2	W5P0S5	Uncharacterized protein (Fragment) OS	Q9UKV8	Protein argonaute-2 (Argonaute2) (hAgo2) (EC 3.1.26.n2) (Argonaute RISC catalytic component 2) (Eukaryotic translation initiation factor 2C 2) (eIF-2C 2) (eIF2C 2) (PAZ Piwi domain protein) (PPD) (Protein slicer)	CD	0.00402023	2.58874	0.090083	-0.626294	0.87902	-0.0683826	+
AGO3	W5QEB1	Protein argonaute-3 OS	Q9H9G7	Protein argonaute-3 (Argonaute3) (hAgo3) (Argonaute RISC catalytic component 3) (Eukaryotic translation initiation factor 2C 3) (eIF-2C 3) (eIF2C 3)	CD	0.633733	0.252603	0.349769	0.485592	0.586726	-0.225994
AGT	P20757	Angiotensinogen OS	P01019	Angiotensinogen (Serpin A8) [Cleaved into: Angiotensin-1 (Angiotensin 1-10) (Angiotensin I) (Ang I); Angiotensin-2 (Angiotensin 1-8) (Angiotensin II) (Ang II); Angiotensin-3 (Angiotensin 2-8) (Angiotensin III) (Ang III) (Des-Asp[1]-angiotensin II); Angiotensin-4 (Angiotensin 3-8) (Angiotensin IV) (Ang IV); Angiotensin 1-9; Angiotensin 1-7; Angiotensin 1-5; Angiotensin 1-4]	GS-IIR-PI	0.00685675	1.36454	0.825993	-0.148892	0.95742	-0.038229
AHCYL2	W5P2N6	Adenosylhomocysteinase OS	Q96HN2	Adenosylhomocysteinase 3 (AdoHcyase 3) (EC 3.3.1.1) (IP(3)Rs binding protein released with IP(3) 2) (IRBIT2) (Long-IRBIT) (S-adenosyl-L-homocysteine hydrolase 3) (S-adenosylhomocysteine hydrolase-like protein 2)		0.160012	-1.52795	0.392158	-0.603422	0.466092	-0.870236
AHNAK	W5Q038	Uncharacterized protein OS	Q09666	Neuroblast differentiation-associated protein AHNAK (Desmoyokin)	CD	1.0898e-06	-1.05634	0.668906	0.197621	0.389965	-0.285875	+
AHNAK2	W5PE67	Uncharacterized protein (Fragment) OS	Q8IVF2	Protein AHNAK2	CD	3.40519e-08	-1.50838	0.47403	0.494626	0.0891942	-0.529084	+
AHSA1	W5NX31	Uncharacterized protein OS	O95433	Activator of 90 kDa heat shock protein ATPase homolog 1 (AHA1) (p38)	CD	0.07668	2.62901	0.435707	-0.43424	0.0190634	-2.67575			+
AHSG	P29701	Alpha-2-HS-glycoprotein OS	P02765	Alpha-2-HS-glycoprotein (Alpha-2-Z-globulin) (Ba-alpha-2-glycoprotein) (Fetuin-A) [Cleaved into: Alpha-2-HS-glycoprotein chain A; Alpha-2-HS-glycoprotein chain B]	IST	0.0096078	0.606391	0.0232601	1.3297	0.00772965	-1.62388			+
AHSP	W5PJ79	Uncharacterized protein OS	Q9NZD4	Alpha-hemoglobin-stabilizing protein (Erythroid differentiation-related factor) (Erythroid-associated factor)	IST	0.200243	0.881878	0.719203	0.6063	0.945656	0.0789197
AIDA	W5PWQ7	Uncharacterized protein OS	Q96BJ3	Axin interactor, dorsalization-associated protein (Axin interaction partner and dorsalization antagonist)	CD	0.255845	-1.1284	0.46857	-0.499559	0.000680864	-2.09673			+
AIF1	W5PDK4	Uncharacterized protein OS	P55008	Allograft inflammatory factor 1 (AIF-1) (Ionized calcium-binding adapter molecule 1) (Protein G1)	GS-IIR-PI	0.300603	-1.362	0.756345	0.310872	0.488613	-1.10905
AIF1L	W5PB75	Uncharacterized protein (Fragment) OS	Q9BQI0	Allograft inflammatory factor 1-like (Ionized calcium-binding adapter molecule 2)		0.721393	0.233701	0.0948448	-1.61188	0.127426	-1.56675
AIMP1	W5PH60	Uncharacterized protein (Fragment) OS	Q12904	Aminoacyl tRNA synthase complex-interacting multifunctional protein 1 (Multisynthase complex auxiliary component p43) [Cleaved into: Endothelial monocyte-activating polypeptide 2 (EMAP-2) (Endothelial monocyte-activating polypeptide II) (EMAP-II) (Small inducible cytokine subfamily E member 1)]		0.110729	0.795336	0.870034	0.0708726	0.0259428	-1.27334			+
AIMP2	W5NTZ9	Uncharacterized protein OS	Q13155	Aminoacyl tRNA synthase complex-interacting multifunctional protein 2 (Multisynthase complex auxiliary component p38) (Protein JTV-1)		0.432706	-0.603211	0.0886162	-0.687235	0.00406288	-1.83781			+
AIP	W5PSF4	Uncharacterized protein OS	O00170	AH receptor-interacting protein (AIP) (Aryl-hydrocarbon receptor-interacting protein) (HBV X-associated protein 2) (XAP-2) (Immunophilin homolog ARA9)		0.0262897	-1.02668	0.473351	-0.37339	0.00176997	-2.25438			+
AK1	C5IJA8	Adenylate kinase isoenzyme 1 OS	P00568	Adenylate kinase isoenzyme 1 (AK 1) (EC 2.7.4.3) (EC 2.7.4.6) (ATP-AMP transphosphorylase 1) (ATP:AMP phosphotransferase) (Adenylate monophosphate kinase) (Myokinase)	CD	3.35556e-06	-2.27392	0.110665	-0.985959	0.265345	-0.43665	+
AK2	W5QI77	Adenylate kinase 2, mitochondrial OS	P54819	Adenylate kinase 2, mitochondrial (AK 2) (EC 2.7.4.3) (ATP-AMP transphosphorylase 2) (ATP:AMP phosphotransferase) (Adenylate monophosphate kinase) [Cleaved into: Adenylate kinase 2, mitochondrial, N-terminally processed]	CD	0.116107	0.971125	0.678249	-0.268695	0.349222	0.472143
AKAP12	W5NYR6	Uncharacterized protein OS	Q02952	A-kinase anchor protein 12 (AKAP-12) (A-kinase anchor protein 250 kDa) (AKAP 250) (Gravin) (Myasthenia gravis autoantigen)	CD	1.37613e-08	-5.37562	0.283824	-0.45464	5.31545e-07	-4.01736	+		+
AKAP2	W5PAI1	Uncharacterized protein OS	Q9Y2D5	A-kinase anchor protein 2 (AKAP-2) (AKAP-KL) (Protein kinase A-anchoring protein 2) (PRKA2)		0.113041	-2.2121	0.398997	-0.421441	0.149309	-2.01926
AKR1A1	W5NUN8	Uncharacterized protein OS	P14550	Alcohol dehydrogenase [NADP(+)] (EC 1.1.1.2) (Aldehyde reductase) (Aldo-keto reductase family 1 member A1)		0.059194	-0.376097	0.00444162	-0.610917	0.00133027	-0.587038
AKR1B1	W5PC00	Uncharacterized protein OS	P15121	Aldose reductase (AR) (EC 1.1.1.21) (Aldehyde reductase) (Aldo-keto reductase family 1 member B1)		0.0337648	-2.71086	0.928907	-0.0400057	0.00300166	-4.37616	+		+
AKR7A3	W5PJJ7	Uncharacterized protein (Fragment) OS	O95154	Aflatoxin B1 aldehyde reductase member 3 (EC 1.-.-.-) (AFB1 aldehyde reductase 2) (AFB1-AR 2)		0.00105271	-2.00746	0.841228	-0.105352	0.0308963	-1.14818	+		+
AKT2	W5P981	Uncharacterized protein OS	P31751	RAC-beta serine/threonine-protein kinase (EC 2.7.11.1) (Protein kinase Akt-2) (Protein kinase B beta) (PKB beta) (RAC-PK-beta)	CD	0.0838043	-1.43482	0.558836	0.137952	3.00341e-05	-3.90041			+
ALAD	W5P8G0	Delta-aminolevulinic acid dehydratase (Fragment) OS	P13716	Delta-aminolevulinic acid dehydratase (ALADH) (EC 4.2.1.24) (Porphobilinogen synthase)	CD	4.74763e-05	3.33277	0.210956	-0.427994	0.617851	-0.207096	+
ALB	W5PWE9	Serum albumin OS	P02768	Serum albumin	IST	0.0470621	-0.298292	0.903114	-0.093908	0.000192838	3.6763			+
ALB	P14639	Serum albumin OS	P02768	Serum albumin	IST	0.354232	0.191473	0.0417415	1.00094	0.000421006	2.0716			+
ALCAM	W5QBM4	Uncharacterized protein OS	Q13740	CD166 antigen (Activated leukocyte cell adhesion molecule) (CD antigen CD166)	GS-IIR-PI	0.398998	1.34881	0.445486	-0.816193	0.298043	1.88806
ALDH16A1	W5PU89	Uncharacterized protein OS	Q8IZ83	Aldehyde dehydrogenase family 16 member A1	CD	0.0502156	-1.5275	0.223115	-0.820713	0.0281656	-2.04081			+
ALDH1A1	P51977	Retinal dehydrogenase 1 OS	P00352	Retinal dehydrogenase 1 (RALDH 1) (RalDH1) (EC 1.2.1.-) (EC 1.2.1.36) (ALDH-E1) (ALHDII) (Aldehyde dehydrogenase family 1 member A1) (Aldehyde dehydrogenase, cytosolic)	CD	5.25499e-05	-5.00222	0.649722	-0.446005	0.478972	-0.758616	+
ALDH1A3	W5PIN0	Uncharacterized protein (Fragment) OS	P47895	Aldehyde dehydrogenase family 1 member A3 (EC 1.2.1.5) (Aldehyde dehydrogenase 6) (Retinaldehyde dehydrogenase 3) (RALDH-3) (RalDH3)	CD	0.0424761	-1.93025	0.0541339	-0.505028	5.82929e-07	-4.30724			+
ALDH1L2	W5Q6G1	10-formyltetrahydrofolate dehydrogenase OS	Q3SY69	Mitochondrial 10-formyltetrahydrofolate dehydrogenase (Mitochondrial 10-FTHFDH) (mtFDH) (EC 1.5.1.6) (Aldehyde dehydrogenase family 1 member L2)	CD	3.80433e-06	-3.15359	0.406664	-0.564508	0.589154	-0.317128	+
ALDH2	W5PLV2	Uncharacterized protein OS	P05091	Aldehyde dehydrogenase, mitochondrial (EC 1.2.1.3) (ALDH class 2) (ALDH-E2) (ALDHI)		0.147329	-0.519015	0.127186	-1.29392	0.000271625	4.01129			+
ALDH7A1	W5QAE8	Uncharacterized protein OS	P49419	Alpha-aminoadipic semialdehyde dehydrogenase (Alpha-AASA dehydrogenase) (EC 1.2.1.31) (Aldehyde dehydrogenase family 7 member A1) (EC 1.2.1.3) (Antiquitin-1) (Betaine aldehyde dehydrogenase) (EC 1.2.1.8) (Delta1-piperideine-6-carboxylate dehydrogenase) (P6c dehydrogenase)	CD	0.016149	-1.88339	0.116711	-0.835304	0.000866378	-2.82417	+		+
ALDH9A1	W5PPG3	Uncharacterized protein (Fragment) OS	P49189	4-trimethylaminobutyraldehyde dehydrogenase (TMABADH) (EC 1.2.1.47) (Aldehyde dehydrogenase E3 isozyme) (Aldehyde dehydrogenase family 9 member A1) (EC 1.2.1.3) (Gamma-aminobutyraldehyde dehydrogenase) (EC 1.2.1.19) (R-aminobutyraldehyde dehydrogenase) [Cleaved into: 4-trimethylaminobutyraldehyde dehydrogenase, N-terminally processed]	CD	5.30357e-09	-2.0235	0.0675139	-0.291161	0.000160179	-0.707558	+
ALDOA	W5P1X9	Uncharacterized protein OS	P04075	Fructose-bisphosphate aldolase A (EC 4.1.2.13) (Lung cancer antigen NY-LU-1) (Muscle-type aldolase)	CD	0.880932	0.0233526	0.45771	-0.104602	0.184528	0.234254
ALDOB	W5PCA0	Fructose-bisphosphate aldolase B OS	P05062	Fructose-bisphosphate aldolase B (EC 4.1.2.13) (Liver-type aldolase)	CD	0.34871	0.492939	0.824973	-0.199346	8.76888e-05	4.94976			+
ALDOC	W5NQP9	Uncharacterized protein (Fragment) OS	P09972	Fructose-bisphosphate aldolase C (EC 4.1.2.13) (Brain-type aldolase)	CD	0.00036883	-0.779759	0.0942176	-0.793988	0.00220726	-0.96513			+
ALYREF	W5Q952	Uncharacterized protein (Fragment) OS	Q86V81	THO complex subunit 4 (Tho4) (Ally of AML-1 and LEF-1) (Aly/REF export factor) (Transcriptional coactivator Aly/REF) (bZIP-enhancing factor BEF)	CD	0.089193	-2.45406	0.775607	-0.327361	0.0544761	-2.60365			+
AMBP	W5P812	Uncharacterized protein OS	P02760	Protein AMBP [Cleaved into: Alpha-1-microglobulin (Protein HC) (Alpha-1 microglycoprotein) (Complex-forming glycoprotein heterogeneous in charge); Inter-alpha-trypsin inhibitor light chain (ITI-LC) (Bikunin) (EDC1) (HI-30) (Uronic-acid-rich protein); Trypstatin]	CD	0.324973	-0.170078	0.591528	0.310297	0.252395	-0.208206
AMPD2	W5QD97	Uncharacterized protein OS	Q01433	AMP deaminase 2 (EC 3.5.4.6) (AMP deaminase isoform L)		0.326327	0.749363	0.01404	-2.27617	0.0371831	-1.85406			+
AMPH	W5Q8U9	Uncharacterized protein OS	P49418	Amphiphysin	CD	0.123487	-1.85842	0.0565635	-2.1787	0.00252437	-3.56732			+
ANGPTL2	W5PSI7	Uncharacterized protein OS	Q9UKU9	Angiopoietin-related protein 2 (Angiopoietin-like protein 2)	GS-IIR	0.32125	-0.645616	0.99274	-0.0105371	0.00963236	-3.23525			+
ANGPTL7	W5NZV8	Uncharacterized protein OS	O43827	Angiopoietin-related protein 7 (Angiopoietin-like factor) (Angiopoietin-like protein 7) (Cornea-derived transcript 6 protein)	GS-IIR-PI	0.00818338	2.69254	0.936057	-0.0683215	1.90008e-07	10.7482	+		+
ANK1	W5NXI6	Uncharacterized protein (Fragment) OS	P16157	Ankyrin-1 (ANK-1) (Ankyrin-R) (Erythrocyte ankyrin)	IST	0.000324942	4.49497	0.966015	0.0464945	0.173249	1.81655	+
ANK2	W5NQX4	Uncharacterized protein OS	Q01484	Ankyrin-2 (ANK-2) (Ankyrin-B) (Brain ankyrin) (Non-erythroid ankyrin)	IST	0.624315	-0.604795	0.593305	-0.694463	0.0277848	-2.87939			+
ANKFY1	W5QC46	Uncharacterized protein OS	Q9P2R3	Rabankyrin-5 (Rank-5) (Ankyrin repeat and FYVE domain-containing protein 1) (Ankyrin repeats hooked to a zinc finger motif)	CD	0.0146692	-1.16016	0.998362	0.00120513	3.77027e-05	-2.20712			+
ANKMY2	W5PFQ5	Uncharacterized protein OS	Q8IV38	Ankyrin repeat and MYND domain-containing protein 2	IST	0.175329	0.955427	0.15472	-0.254464	0.00363001	0.857791
ANKRD13A	W5PXJ6	Uncharacterized protein OS	Q8IZ07	Ankyrin repeat domain-containing protein 13A (Protein KE03)	IST	0.418876	0.818862	0.241244	-0.591469	0.049226	-1.45815			+
ANP32E	W5QHX6	Uncharacterized protein OS	Q9BTT0	Acidic leucine-rich nuclear phosphoprotein 32 family member E (LANP-like protein) (LANP-L)		0.694074	0.269471	0.367009	-0.326778	0.0496298	-0.641732
ANXA1	W5PSZ5	Annexin OS	P04083	Annexin A1 (Annexin I) (Annexin-1) (Calpactin II) (Calpactin-2) (Chromobindin-9) (Lipocortin I) (Phospholipase A2 inhibitory protein) (p35)	CD	4.52735e-06	1.01649	0.01023	1.36842	1.59617e-05	1.66575	+		+
ANXA11	W5PJM4	Annexin OS	P50995	Annexin A11 (56 kDa autoantigen) (Annexin XI) (Annexin-11) (Calcyclin-associated annexin 50) (CAP-50)	CD	0.286932	0.450501	0.170858	0.494605	0.0471501	0.916087
ANXA3	W5QBJ0	Annexin (Fragment) OS	P12429	Annexin A3 (35-alpha calcimedin) (Annexin III) (Annexin-3) (Inositol 1,2-cyclic phosphate 2-phosphohydrolase) (Lipocortin III) (Placental anticoagulant protein III) (PAP-III)	CD	0.0172143	0.831072	0.066816	1.22339	0.000519131	1.52254			+
ANXA4	W5QEU6	Annexin (Fragment) OS	P09525	Annexin A4 (35-beta calcimedin) (Annexin IV) (Annexin-4) (Carbohydrate-binding protein p33/p41) (Chromobindin-4) (Endonexin I) (Lipocortin IV) (P32.5) (PP4-X) (Placental anticoagulant protein II) (PAP-II) (Protein II)	CD	0.00986434	-0.621027	0.958267	-0.0246153	0.00354068	0.552158
ANXA5	K4P221	Annexin (Fragment) OS	P08758	Annexin A5 (Anchorin CII) (Annexin V) (Annexin-5) (Calphobindin I) (CBP-I) (Endonexin II) (Lipocortin V) (Placental anticoagulant protein 4) (PP4) (Placental anticoagulant protein I) (PAP-I) (Thromboplastin inhibitor) (Vascular anticoagulant-alpha) (VAC-alpha)	CD	0.771815	-0.319847	0.353942	1.13892	0.00390533	-3.17409			+
ANXA5	W5PZM9	Annexin OS	P08758	Annexin A5 (Anchorin CII) (Annexin V) (Annexin-5) (Calphobindin I) (CBP-I) (Endonexin II) (Lipocortin V) (Placental anticoagulant protein 4) (PP4) (Placental anticoagulant protein I) (PAP-I) (Thromboplastin inhibitor) (Vascular anticoagulant-alpha) (VAC-alpha)	CD	0.477334	-0.127026	0.736337	0.263658	9.67992e-06	-2.7899			+
ANXA6	W5PEC3	Annexin OS	P08133	Annexin A6 (67 kDa calelectrin) (Annexin VI) (Annexin-6) (Calphobindin-II) (CPB-II) (Chromobindin-20) (Lipocortin VI) (Protein III) (p68) (p70)	CD	1.32104e-06	-2.36673	0.152956	-0.758325	0.00061977	-1.88515	+		+
ANXA7	W5PCN2	Annexin OS	P20073	Annexin A7 (Annexin VII) (Annexin-7) (Synexin)	CD	0.0657172	-0.679179	0.220993	0.249729	0.0224241	-0.754104
AOX1	W5Q3F9	Uncharacterized protein OS	Q06278	Aldehyde oxidase (EC 1.2.3.1) (Aldehyde oxidase 1) (Azaheterocycle hydroxylase) (EC 1.17.3.-)	CD	2.05723e-07	-5.66007	0.255112	-0.986413	0.0173563	1.52351	+		+
AP1B1	W5P1Q0	Uncharacterized protein OS	Q10567	AP-1 complex subunit beta-1 (Adaptor protein complex AP-1 subunit beta-1) (Adaptor-related protein complex 1 subunit beta-1) (Beta-1-adaptin) (Beta-adaptin 1) (Clathrin assembly protein complex 1 beta large chain) (Golgi adaptor HA1/AP1 adaptin beta subunit)	CD	0.728108	0.340452	0.0645962	-1.63478	0.0191519	-2.23013			+
AP1G1	W5P0Z7	Uncharacterized protein OS	O43747	AP-1 complex subunit gamma-1 (Adaptor protein complex AP-1 subunit gamma-1) (Adaptor-related protein complex 1 subunit gamma-1) (Clathrin assembly protein complex 1 gamma-1 large chain) (Gamma1-adaptin) (Golgi adaptor HA1/AP1 adaptin subunit gamma-1)	CD	0.481073	-0.778973	0.0458524	-1.97831	0.109307	-1.57699
AP1M1	W5NPI3	Uncharacterized protein OS	Q9BXS5	AP-1 complex subunit mu-1 (AP-mu chain family member mu1A) (Adaptor protein complex AP-1 subunit mu-1) (Adaptor-related protein complex 1 subunit mu-1) (Clathrin assembly protein complex 1 mu-1 medium chain 1) (Clathrin coat assembly protein AP47) (Clathrin coat-associated protein AP47) (Golgi adaptor HA1/AP1 adaptin mu-1 subunit) (Mu-adaptin 1) (Mu1A-adaptin)	CD	0.019657	2.09535	0.617307	-0.615796	0.823141	-0.227262	+
AP1S2	W5PTE0	Uncharacterized protein OS	P56377	AP-1 complex subunit sigma-2 (Adaptor protein complex AP-1 subunit sigma-1B) (Adaptor-related protein complex 1 subunit sigma-1B) (Clathrin assembly protein complex 1 sigma-1B small chain) (Golgi adaptor HA1/AP1 adaptin sigma-1B subunit) (Sigma 1B subunit of AP-1 clathrin) (Sigma-adaptin 1B) (Sigma1B-adaptin)	CD	0.815474	-0.0863489	0.188935	-0.81264	8.42483e-05	-2.13242			+
AP2A1	W5PVL6	Uncharacterized protein OS	O95782	AP-2 complex subunit alpha-1 (100 kDa coated vesicle protein A) (Adaptor protein complex AP-2 subunit alpha-1) (Adaptor-related protein complex 2 subunit alpha-1) (Alpha-adaptin A) (Alpha1-adaptin) (Clathrin assembly protein complex 2 alpha-A large chain) (Plasma membrane adaptor HA2/AP2 adaptin alpha A subunit)	CD	0.0214214	-1.52869	0.171741	-0.899512	0.000442092	-3.42479			+
AP2A2	W5P369	Uncharacterized protein (Fragment) OS	O94973	AP-2 complex subunit alpha-2 (100 kDa coated vesicle protein C) (Adaptor protein complex AP-2 subunit alpha-2) (Adaptor-related protein complex 2 subunit alpha-2) (Alpha-adaptin C) (Alpha2-adaptin) (Clathrin assembly protein complex 2 alpha-C large chain) (Huntingtin yeast partner J) (Huntingtin-interacting protein 9) (HIP-9) (Huntingtin-interacting protein J) (Plasma membrane adaptor HA2/AP2 ada…	CD	0.238034	-0.556239	0.216098	-1.33044	0.000283614	-3.78975			+
AP2B1	W5P8Q0	Uncharacterized protein OS	P63010	AP-2 complex subunit beta (AP105B) (Adaptor protein complex AP-2 subunit beta) (Adaptor-related protein complex 2 subunit beta) (Beta-2-adaptin) (Beta-adaptin) (Clathrin assembly protein complex 2 beta large chain) (Plasma membrane adaptor HA2/AP2 adaptin beta subunit)	CD	0.808379	-0.201311	0.11733	-2.00374	0.0354781	-2.92343			+
AP2M1	W5QHF2	Uncharacterized protein (Fragment) OS	Q96CW1	AP-2 complex subunit mu (AP-2 mu chain) (Adaptin-mu2) (Adaptor protein complex AP-2 subunit mu) (Adaptor-related protein complex 2 subunit mu) (Clathrin assembly protein complex 2 mu medium chain) (Clathrin coat assembly protein AP50) (Clathrin coat-associated protein AP50) (HA2 50 kDa subunit) (Plasma membrane adaptor AP-2 50 kDa protein)	CD	0.344388	0.845962	0.0671017	-1.13552	0.000347535	-2.71549			+
AP2S1	W5PMA0	Uncharacterized protein (Fragment) OS	P53680	AP-2 complex subunit sigma (Adaptor protein complex AP-2 subunit sigma) (Adaptor-related protein complex 2 subunit sigma) (Clathrin assembly protein 2 sigma small chain) (Clathrin coat assembly protein AP17) (Clathrin coat-associated protein AP17) (HA2 17 kDa subunit) (Plasma membrane adaptor AP-2 17 kDa protein) (Sigma2-adaptin)	CD	0.00775793	-1.72506	0.0549086	-2.16451	0.0156349	-2.58419	+		+
AP3B1	W5Q6N9	Uncharacterized protein OS	O00203	AP-3 complex subunit beta-1 (Adaptor protein complex AP-3 subunit beta-1) (Adaptor-related protein complex 3 subunit beta-1) (Beta-3A-adaptin) (Clathrin assembly protein complex 3 beta-1 large chain)	CD	0.00233587	-1.34574	0.126397	-0.832448	0.00431985	-1.96625	+		+
AP3D1	W5PYH6	AP-3 complex subunit delta OS	O14617	AP-3 complex subunit delta-1 (AP-3 complex subunit delta) (Adaptor-related protein complex 3 subunit delta-1) (Delta-adaptin)	CD	0.0379335	-1.33563	0.162343	-1.0807	0.0337694	-1.4419			+
AP3S1	W5Q4L7	Uncharacterized protein (Fragment) OS	Q92572	AP-3 complex subunit sigma-1 (AP-3 complex subunit sigma-3A) (Adaptor-related protein complex 3 subunit sigma-1) (Clathrin-associated/assembly/adaptor protein, small 3) (Sigma-3A-adaptin) (Sigma3A-adaptin) (Sigma-adaptin 3a)	CD	0.469554	-0.503373	0.479249	-0.537791	0.121779	-0.787308
AP3S2	W5PQT3	Uncharacterized protein (Fragment) OS	P59780	AP-3 complex subunit sigma-2 (AP-3 complex subunit sigma-3B) (Adaptor-related protein complex 3 subunit sigma-2) (Sigma-3B-adaptin) (Sigma3B-adaptin) (Sigma-adaptin 3b)	CD	5.13889e-05	-3.55861	0.233239	-1.25507	0.00398357	-3.99056	+		+
APEH	W5PV74	Uncharacterized protein OS	P13798	Acylamino-acid-releasing enzyme (AARE) (EC 3.4.19.1) (Acyl-peptide hydrolase) (APH) (Acylaminoacyl-peptidase) (Oxidized protein hydrolase) (OPH)		0.0465232	0.903998	0.0280285	-1.10427	0.0149781	1.37209			+
APEX1	W5QEQ3	Uncharacterized protein OS	P27695	DNA-(apurinic or apyrimidinic site) lyase (EC 3.1.-.-) (EC 4.2.99.18) (APEX nuclease) (APEN) (Apurinic-apyrimidinic endonuclease 1) (AP endonuclease 1) (APE-1) (REF-1) (Redox factor-1) [Cleaved into: DNA-(apurinic or apyrimidinic site) lyase, mitochondrial]	CD	0.108329	1.09183	0.217397	-0.585643	0.00476688	-1.90323			+
API5	W5NPT5	Uncharacterized protein (Fragment) OS	Q9BZZ5	Apoptosis inhibitor 5 (API-5) (Antiapoptosis clone 11 protein) (AAC-11) (Cell migration-inducing gene 8 protein) (Fibroblast growth factor 2-interacting factor) (FIF) (Protein XAGL)	IST	0.234438	0.669337	0.0957646	-1.16612	0.00141072	-2.4395			+
APIP	W5QBG3	Methylthioribulose-1-phosphate dehydratase OS	Q96GX9	Methylthioribulose-1-phosphate dehydratase (MTRu-1-P dehydratase) (EC 4.2.1.109) (APAF1-interacting protein) (hAPIP)	CD	0.031373	-1.97811	0.0622379	-1.40246	0.538172	-0.45813
APOA1	W5NX51	Uncharacterized protein OS	P02647	Apolipoprotein A-I (Apo-AI) (ApoA-I) (Apolipoprotein A1) [Cleaved into: Proapolipoprotein A-I (ProapoA-I); Truncated apolipoprotein A-I (Apolipoprotein A-I(1-242))]	IST	0.000612483	0.879495	0.00234595	1.68073	0.00011729	2.08091			+
APOA1BP	W5P816	Uncharacterized protein (Fragment) OS	-	-	GS	5.29505e-07	5.51874	0.657148	0.746886	0.499447	0.328615	+
APOA2	W5PJ97	Uncharacterized protein OS	P02652	Apolipoprotein A-II (Apo-AII) (ApoA-II) (Apolipoprotein A2) [Cleaved into: Proapolipoprotein A-II (ProapoA-II); Truncated apolipoprotein A-II (Apolipoprotein A-II(1-76))]	IST	0.492195	-0.475125	0.00554158	2.39857	0.256975	-0.926865
APOA4	W5NWM2	Uncharacterized protein OS	P06727	Apolipoprotein A-IV (Apo-AIV) (ApoA-IV) (Apolipoprotein A4)	IST	0.00206331	-1.1362	0.0083586	2.42133	1.03831e-08	7.37277			+
APOB	W5Q7J0	Uncharacterized protein (Fragment) OS	P04114	Apolipoprotein B-100 (Apo B-100) [Cleaved into: Apolipoprotein B-48 (Apo B-48)]	IST	0.0504071	1.11874	0.230204	1.20906	0.212934	1.22745
APOBEC2	W5NRQ5	Uncharacterized protein OS	Q9Y235	C->U-editing enzyme APOBEC-2 (EC 3.5.4.36) (mRNA(cytosine(6666)) deaminase 2)	CD	0.885115	-0.0988785	0.0988161	-3.60301	0.477374	-1.26758
APOC3	W5NWX6	Uncharacterized protein (Fragment) OS	P02656	Apolipoprotein C-III (Apo-CIII) (ApoC-III) (Apolipoprotein C3)	IST	0.5873	0.322303	0.956283	0.0681019	0.0308819	3.11944			+
APOD	W5QGP4	Uncharacterized protein OS	P05090	Apolipoprotein D (Apo-D) (ApoD)	IST	0.310461	0.547633	0.0110945	2.63412	9.73553e-05	4.03552			+
APOH	W5Q268	Uncharacterized protein OS	P02749	Beta-2-glycoprotein 1 (APC inhibitor) (Activated protein C-binding protein) (Anticardiolipin cofactor) (Apolipoprotein H) (Apo-H) (Beta-2-glycoprotein I) (B2GPI) (Beta(2)GPI)	IST	0.144699	0.343265	0.580742	0.565405	0.000404354	1.15185			+
APP	W5Q0C6	Amyloid beta A4 protein OS	P05067	Amyloid beta A4 protein (ABPP) (APPI) (APP) (Alzheimer disease amyloid protein) (Amyloid precursor protein) (Beta-amyloid precursor protein) (Cerebral vascular amyloid peptide) (CVAP) (PreA4) (Protease nexin-II) (PN-II) [Cleaved into: N-APP; Soluble APP-alpha (S-APP-alpha); Soluble APP-beta (S-APP-beta); C99; Beta-amyloid protein 42 (Beta-APP42); Beta-amyloid protein 40 (Beta-APP40); C83; P3(42);…	IST	0.523234	0.393838	0.85034	0.122278	0.00117203	-2.16007			+
APPL1	W5PYQ5	Uncharacterized protein (Fragment) OS	Q9UKG1	DCC-interacting protein 13-alpha (Dip13-alpha) (Adapter protein containing PH domain, PTB domain and leucine zipper motif 1)	CD	0.00185467	-1.70616	0.344478	-0.343008	0.00536705	-1.54681	+		+
APPL2	W5Q700	Uncharacterized protein (Fragment) OS	Q8NEU8	DCC-interacting protein 13-beta (Dip13-beta) (Adapter protein containing PH domain, PTB domain and leucine zipper motif 2)	CD	0.413808	-0.936677	0.630647	-0.350606	0.000500935	-3.12981			+
ARAP1	W5P7I6	Uncharacterized protein OS	Q96P48	Arf-GAP with Rho-GAP domain, ANK repeat and PH domain-containing protein 1 (Centaurin-delta-2) (Cnt-d2)	CD	3.9713e-06	-2.19358	0.529956	-0.623064	0.00766664	-1.21903	+		+
ARCN1	W5PLQ6	Uncharacterized protein OS	P48444	Coatomer subunit delta (Archain) (Delta-coat protein) (Delta-COP)	CD	0.0408725	1.17034	0.0618236	-0.597817	7.00522e-05	-2.68581			+
ARF3	C5IWU3	ADP-ribosylation factor 3 OS	P61204	ADP-ribosylation factor 3	CD	5.83226e-05	3.60492	0.0944613	-2.60002	0.670275	0.574008	+
ARF4	C5IWT0	ADP-ribosylation factor 4 OS	P18085	ADP-ribosylation factor 4	CD	0.889386	0.112127	0.737476	-0.236587	0.00708033	-2.7193			+
ARFGAP1	W5PP48	Uncharacterized protein OS	Q8N6T3	ADP-ribosylation factor GTPase-activating protein 1 (ARF GAP 1) (ADP-ribosylation factor 1 GTPase-activating protein) (ARF1 GAP) (ARF1-directed GTPase-activating protein)		0.988615	-0.00899347	0.640769	-0.734632	0.203399	-1.43559
ARFGAP2	W5P566	Uncharacterized protein (Fragment) OS	Q8N6H7	ADP-ribosylation factor GTPase-activating protein 2 (ARF GAP 2) (GTPase-activating protein ZNF289) (Zinc finger protein 289)		0.698344	-0.27206	0.490736	-0.464136	0.000156326	-3.052			+
ARFGAP3	W5QCM1	Uncharacterized protein OS	Q9NP61	ADP-ribosylation factor GTPase-activating protein 3 (ARF GAP 3)		0.79034	0.261406	0.478632	-0.558727	4.10927e-05	-4.10813			+
ARFGEF1	W5NSV2	Uncharacterized protein OS	Q9Y6D6	Brefeldin A-inhibited guanine nucleotide-exchange protein 1 (Brefeldin A-inhibited GEP 1) (ADP-ribosylation factor guanine nucleotide-exchange factor 1) (p200 ARF guanine nucleotide exchange factor) (p200 ARF-GEP1)	CD	0.211597	-0.845908	0.383965	-0.649691	0.685469	-0.27413
ARFIP1	W5P0D8	Uncharacterized protein OS	P53367	Arfaptin-1 (ADP-ribosylation factor-interacting protein 1)	CD	0.165722	1.13694	0.358879	-0.795879	3.35317e-05	-3.56686			+
ARHGAP1	W5P171	Uncharacterized protein OS	Q07960	Rho GTPase-activating protein 1 (CDC42 GTPase-activating protein) (GTPase-activating protein rhoGAP) (Rho-related small GTPase protein activator) (Rho-type GTPase-activating protein 1) (p50-RhoGAP)	CD	0.753095	0.247259	0.835366	-0.236298	0.111447	-1.30359
ARHGAP17	W5QAB2	Uncharacterized protein (Fragment) OS	Q68EM7	Rho GTPase-activating protein 17 (Rho-type GTPase-activating protein 17) (RhoGAP interacting with CIP4 homologs protein 1) (RICH-1)	CD	0.630966	-0.246224	0.679483	0.176358	2.74167e-05	-3.52659			+
ARHGAP18	W5PW89	Uncharacterized protein OS	Q8N392	Rho GTPase-activating protein 18 (MacGAP) (Rho-type GTPase-activating protein 18)	CD	0.0850192	0.992802	0.206103	0.368163	0.0576461	-0.877529
ARHGDIA	W5Q9B2	Uncharacterized protein OS	P52565	Rho GDP-dissociation inhibitor 1 (Rho GDI 1) (Rho-GDI alpha)	CD	1.41282e-05	-1.29791	0.028652	0.491993	0.00243897	-0.910155	+		+
ARHGDIB	W5QHP6	Uncharacterized protein OS	P52566	Rho GDP-dissociation inhibitor 2 (Rho GDI 2) (Ly-GDI) (Rho-GDI beta)	CD	6.99844e-05	4.0202	9.98762e-06	1.36253	1.7812e-08	2.74318	+		+
ARHGEF1	W5PEU4	Uncharacterized protein (Fragment) OS	Q92888	Rho guanine nucleotide exchange factor 1 (115 kDa guanine nucleotide exchange factor) (p115-RhoGEF) (p115RhoGEF) (Sub1.5)	CD	3.20603e-05	3.302	0.271775	-1.04755	0.265631	0.964418	+
ARHGEF10	W5P6L5	Uncharacterized protein OS	O15013	Rho guanine nucleotide exchange factor 10	CD	0.889819	-0.102326	0.806443	-0.224115	0.0616021	-1.29986
ARL2	W5PP36	Uncharacterized protein OS	P36404	ADP-ribosylation factor-like protein 2		0.259446	-1.17	0.491686	-0.555929	0.0434578	-2.59484			+
ARL3	C5IWU4	ADP-ribosylation factor-like 3 OS	P36405	ADP-ribosylation factor-like protein 3		0.10047	-2.05453	0.361486	-0.38493	0.0427164	-2.60375			+
ARMC6	W5PIU9	Uncharacterized protein (Fragment) OS	Q6NXE6	Armadillo repeat-containing protein 6	CD	0.535666	-0.584258	0.935052	-0.0431668	0.00767974	-2.86422			+
ARPC1B	W5QBL7	Uncharacterized protein OS	O15143	Actin-related protein 2/3 complex subunit 1B (Arp2/3 complex 41 kDa subunit) (p41-ARC)	CD	0.266089	0.35424	0.018735	0.479074	0.0168532	0.86686
ARPC3	W5Q5K9	Uncharacterized protein (Fragment) OS	O15145	Actin-related protein 2/3 complex subunit 3 (Arp2/3 complex 21 kDa subunit) (p21-ARC)	CD	0.17787	0.819769	0.125569	-0.942473	0.354007	0.533981
ARPC5	W5NVB9	Actin-related protein 2/3 complex subunit 5 OS	O15511	Actin-related protein 2/3 complex subunit 5 (Arp2/3 complex 16 kDa subunit) (p16-ARC)	CD	0.00167931	0.516074	0.81931	0.0616554	0.379659	0.231325
ARPC5L	W5PUT8	Actin-related protein 2/3 complex subunit 5 OS	Q9BPX5	Actin-related protein 2/3 complex subunit 5-like protein (Arp2/3 complex 16 kDa subunit 2) (ARC16-2)	CD	0.128877	1.3344	0.912058	0.040095	0.0450644	-0.600827
ARRB2	W5PD58	Uncharacterized protein OS	P32121	Beta-arrestin-2 (Arrestin beta-2)	CD	0.405162	0.696234	0.555356	-0.421292	0.274391	1.02466
AS3MT	W5NX03	Uncharacterized protein (Fragment) OS	Q9HBK9	Arsenite methyltransferase (EC 2.1.1.137) (Methylarsonite methyltransferase) (S-adenosyl-L-methionine:arsenic(III) methyltransferase)	CD	0.00871836	-3.04753	0.280259	1.46379	0.0302382	-2.57948	+		+
ASAP1	W5PCT8	Uncharacterized protein (Fragment) OS	Q9ULH1	Arf-GAP with SH3 domain, ANK repeat and PH domain-containing protein 1 (130 kDa phosphatidylinositol 4,5-bisphosphate-dependent ARF1 GTPase-activating protein) (ADP-ribosylation factor-directed GTPase-activating protein 1) (ARF GTPase-activating protein 1) (Development and differentiation-enhancing factor 1) (DEF-1) (Differentiation-enhancing factor 1) (PIP2-dependent ARF1 GAP)	CD	0.000990107	4.88085	0.349679	-0.800913	0.00152967	3.76858	+		+
ASB9	W5PQV0	Uncharacterized protein OS	Q96DX5	Ankyrin repeat and SOCS box protein 9 (ASB-9)	IST	0.139366	-1.15576	0.802939	0.233401	0.000200151	-3.06722			+
ASMTL	W5PD39	Uncharacterized protein (Fragment) OS	O95671	N-acetylserotonin O-methyltransferase-like protein (ASMTL) (EC 2.1.1.-)	CD	0.154931	-1.02202	0.840829	-0.128028	0.0204606	-1.85396			+
ASNA1	W5PP30	ATPase ASNA1 OS	O43681	ATPase ASNA1 (EC 3.6.-.-) (Arsenical pump-driving ATPase) (Arsenite-stimulated ATPase) (Transmembrane domain recognition complex 40 kDa ATPase subunit) (hARSA-I) (hASNA-I)	CD	0.0136735	1.85033	0.389977	-0.331179	0.000247807	-1.41572	+		+
ASNS	W5P3L4	Asparagine synthetase OS	P08243	Asparagine synthetase [glutamine-hydrolyzing] (EC 6.3.5.4) (Cell cycle control protein TS11) (Glutamine-dependent asparagine synthetase)	CD	0.107809	-0.82399	0.515543	-1.00619	0.126687	-1.35098
ASPH	W5Q537	Uncharacterized protein OS	Q12797	Aspartyl/asparaginyl beta-hydroxylase (EC 1.14.11.16) (Aspartate beta-hydroxylase) (ASP beta-hydroxylase) (Peptide-aspartate beta-dioxygenase)	CD	0.020478	-2.81789	0.113771	-1.08521	0.000319075	-3.94894	+		+
ASPN	W5PEI2	Uncharacterized protein OS	Q9BXN1	Asporin (Periodontal ligament-associated protein 1) (PLAP-1)	GS-GF	0.209698	-1.67856	0.841657	0.165576	0.508077	-0.674632
ASRGL1	W5PZJ8	Uncharacterized protein OS	Q7L266	Isoaspartyl peptidase/L-asparaginase (EC 3.4.19.5) (EC 3.5.1.1) (Asparaginase-like protein 1) (Beta-aspartyl-peptidase) (Isoaspartyl dipeptidase) (L-asparagine amidohydrolase) [Cleaved into: Isoaspartyl peptidase/L-asparaginase alpha chain; Isoaspartyl peptidase/L-asparaginase beta chain]	CD	0.0643549	-0.777819	0.0751104	-0.399606	0.0288533	0.839509
ATAT1	W5PS62	Alpha-tubulin N-acetyltransferase 1 OS	Q5SQI0	Alpha-tubulin N-acetyltransferase 1 (Alpha-TAT) (Alpha-TAT1) (TAT) (EC 2.3.1.108) (Acetyltransferase mec-17 homolog)	CD	1.33025e-06	-1.28208	0.157953	-1.5165	0.0698503	1.71716	+		+
ATE1	W5P7A6	Uncharacterized protein (Fragment) OS	O95260	Arginyl-tRNA--protein transferase 1 (Arginyltransferase 1) (R-transferase 1) (EC 2.3.2.8) (Arginine-tRNA--protein transferase 1)	CD	0.0888228	-1.43012	0.553673	-0.872426	0.0313691	-2.49064			+
ATG3	W5QDF2	Autophagy-related protein 3 OS	Q9NT62	Ubiquitin-like-conjugating enzyme ATG3 (EC 6.3.2.-) (Autophagy-related protein 3) (APG3-like) (hApg3) (Protein PC3-96)	CD	0.371723	0.813958	0.942172	0.0954561	0.16533	-1.38791
ATG4B	W5Q875	Uncharacterized protein OS	Q9Y4P1	Cysteine protease ATG4B (EC 3.4.22.-) (AUT-like 1 cysteine endopeptidase) (Autophagin-1) (Autophagy-related cysteine endopeptidase 1) (Autophagy-related protein 4 homolog B) (hAPG4B)	CD	0.181125	-1.06333	0.415772	-0.541987	0.000335421	-4.02811			+
ATHL1	W5PEY5	Uncharacterized protein OS	Q32M88	Acid trehalase-like protein 1 (EC 3.2.1.-)	CD	0.103997	-1.20433	0.965537	0.0371962	0.00361446	-2.54639			+
ATIC	W5QDE5	Uncharacterized protein OS	P31939	Bifunctional purine biosynthesis protein PURH [Cleaved into: Bifunctional purine biosynthesis protein PURH, N-terminally processed] [Includes: Phosphoribosylaminoimidazolecarboxamide formyltransferase (EC 2.1.2.3) (5-aminoimidazole-4-carboxamide ribonucleotide formyltransferase) (AICAR transformylase); IMP cyclohydrolase (EC 3.5.4.10) (ATIC) (IMP synthase) (Inosinicase)]	CD	0.206051	-0.93813	0.490174	-0.273016	0.00126166	-2.48596			+
ATOX1	Q9XT28	Copper transport protein ATOX1 OS	O00244	Copper transport protein ATOX1 (Metal transport protein ATX1)	CD	0.211854	1.78827	0.774666	-0.223728	0.0198852	-3.40736			+
ATP5A1	W5NY50	ATP synthase subunit alpha OS	P25705	ATP synthase subunit alpha, mitochondrial	CD	0.101763	-0.478114	0.333858	1.01488	0.440296	0.619296
ATP5B	W5PEP7	ATP synthase subunit beta OS	P06576	ATP synthase subunit beta, mitochondrial (EC 3.6.3.14)	CD	0.00780935	0.927893	0.343741	-0.288561	0.000110381	1.84976			+
ATP6V1A	W5QDY5	Uncharacterized protein OS	P38606	V-type proton ATPase catalytic subunit A (V-ATPase subunit A) (EC 3.6.3.14) (V-ATPase 69 kDa subunit) (Vacuolar ATPase isoform VA68) (Vacuolar proton pump subunit alpha)	CD	0.0427886	-0.956487	0.777401	-0.0727628	3.51065e-05	-1.77165			+
ATP6V1B2	W5PLZ0	Uncharacterized protein OS	P21281	V-type proton ATPase subunit B, brain isoform (V-ATPase subunit B 2) (Endomembrane proton pump 58 kDa subunit) (HO57) (Vacuolar proton pump subunit B 2)	CD	0.223413	-0.230273	0.860212	-0.0432812	0.000132579	-1.11031			+
ATP6V1C1	W5Q5T7	Uncharacterized protein OS	P21283	V-type proton ATPase subunit C 1 (V-ATPase subunit C 1) (Vacuolar proton pump subunit C 1)	CD	0.834378	-0.206804	0.771998	0.265107	0.158888	-0.79422
ATP6V1D	W5QJ49	Uncharacterized protein OS	Q9Y5K8	V-type proton ATPase subunit D (V-ATPase subunit D) (V-ATPase 28 kDa accessory protein) (Vacuolar proton pump subunit D)	CD	0.263115	1.80506	0.907991	0.0437794	0.516893	-0.982712
ATP6V1E1	W5PVH8	Uncharacterized protein OS	P36543	V-type proton ATPase subunit E 1 (V-ATPase subunit E 1) (V-ATPase 31 kDa subunit) (p31) (Vacuolar proton pump subunit E 1)	CD	0.173385	-0.6043	0.465408	0.639818	0.0169378	-1.30534			+
ATP6V1F	W5NZZ3	V-type proton ATPase subunit F OS	Q16864	V-type proton ATPase subunit F (V-ATPase subunit F) (V-ATPase 14 kDa subunit) (Vacuolar proton pump subunit F)	CD	0.0861861	-1.63326	0.393718	-0.968004	0.0873405	-2.19866			+
ATP6V1G1	W5P7L2	Uncharacterized protein OS	O75348	V-type proton ATPase subunit G 1 (V-ATPase subunit G 1) (V-ATPase 13 kDa subunit 1) (Vacuolar proton pump subunit G 1) (Vacuolar proton pump subunit M16)	CD	0.725127	-0.111209	0.724698	0.130998	0.00255347	-1.33672			+
ATRN	W5NX96	Uncharacterized protein (Fragment) OS	O75882	Attractin (DPPT-L) (Mahogany homolog)	GS-IIR-PI	0.269672	1.25466	0.404648	0.30286	0.00196403	2.57345			+
ATXN10	W5QDR4	Uncharacterized protein OS	Q9UBB4	Ataxin-10 (Brain protein E46 homolog) (Spinocerebellar ataxia type 10 protein)	CD	0.0999687	-1.27813	0.0751896	-2.09673	0.0187721	-2.8038			+
ATXN2L	W5NWW9	Uncharacterized protein OS	Q8WWM7	Ataxin-2-like protein (Ataxin-2 domain protein) (Ataxin-2-related protein)	CD	0.172294	1.45988	0.247955	0.657516	0.118697	-1.65385
AXL	W5PCC1	Uncharacterized protein (Fragment) OS	P30530	Tyrosine-protein kinase receptor UFO (EC 2.7.10.1) (AXL oncogene)	CD	0.102164	-1.5063	0.100281	0.907132	0.00773557	-2.07059			+
AZGP1	W5Q9A2	Uncharacterized protein (Fragment) OS	P25311	Zinc-alpha-2-glycoprotein (Zn-alpha-2-GP) (Zn-alpha-2-glycoprotein)	IST	0.588104	0.254317	0.249804	0.63738	2.14153e-09	8.74442			+
AZU1	W5PIP4	Uncharacterized protein OS	P20160	Azurocidin (Cationic antimicrobial protein CAP37) (Heparin-binding protein) (HBP) (hHBP)	GS-IIR-AM	2.54816e-06	6.66833	0.550819	-0.444594	3.68581e-05	5.8123	+		+
B3GALTL	W5PQ08	Uncharacterized protein OS	-	-	CD	0.704683	-0.451289	0.053608	-1.77721	0.0140646	-3.22895			+
Bac11	O19031	Bactinecin 11 OS	-	-	GS-IIR-AM	4.67034e-09	9.88015	0.441465	0.575891	3.14156e-09	9.84148	+		+
BAG1	W5PIE7	Uncharacterized protein (Fragment) OS	Q99933	BAG family molecular chaperone regulator 1 (BAG-1) (Bcl-2-associated athanogene 1)	CD	0.229192	-0.938806	0.989539	0.0102631	0.160096	-1.29615
BAG3	W5NYH4	Uncharacterized protein OS	O95817	BAG family molecular chaperone regulator 3 (BAG-3) (Bcl-2-associated athanogene 3) (Bcl-2-binding protein Bis) (Docking protein CAIR-1)	CD	0.730798	0.336742	0.893331	0.0552661	0.151627	-1.34087
BAG5	W5PWY1	Uncharacterized protein (Fragment) OS	Q9UL15	BAG family molecular chaperone regulator 5 (BAG-5) (Bcl-2-associated athanogene 5)	CD	0.227499	-0.75075	0.0771787	-1.44873	0.169388	-0.965187
BAG6	W5PBA2	Uncharacterized protein OS	P46379	Large proline-rich protein BAG6 (BAG family molecular chaperone regulator 6) (BCL2-associated athanogene 6) (BAG-6) (BAG6) (HLA-B-associated transcript 3) (Protein G3) (Protein Scythe)	CD	0.581387	-0.350974	0.0569155	-1.30704	0.128923	-1.03777
BAIAP2	W5NQ17	Uncharacterized protein (Fragment) OS	Q9UQB8	Brain-specific angiogenesis inhibitor 1-associated protein 2 (BAI-associated protein 2) (BAI1-associated protein 2) (Protein BAP2) (Fas ligand-associated factor 3) (FLAF3) (Insulin receptor substrate p53/p58) (IRS-58) (IRSp53/58) (Insulin receptor substrate protein of 53 kDa) (IRSp53) (Insulin receptor substrate p53)	CD	0.00400747	-1.0733	0.117501	-1.72499	0.670035	-0.382535
BANF1	W5NT34	Uncharacterized protein OS	O75531	Barrier-to-autointegration factor (Breakpoint cluster region protein 1) [Cleaved into: Barrier-to-autointegration factor, N-terminally processed]	CD	0.00433966	-1.5985	0.0862779	-1.06007	0.399982	0.527076	+
BAX	W5PSA7	Uncharacterized protein (Fragment) OS	Q07812	Apoptosis regulator BAX (Bcl-2-like protein 4) (Bcl2-L-4)	CD	0.0633133	-1.01584	0.967291	0.0661987	0.0396689	-2.12499			+
BCAM	W5PHT5	Uncharacterized protein (Fragment) OS	P50895	Basal cell adhesion molecule (Auberger B antigen) (B-CAM cell surface glycoprotein) (F8/G253 antigen) (Lutheran antigen) (Lutheran blood group glycoprotein) (CD antigen CD239)	IST	0.128413	-1.44503	0.351623	-1.20868	0.275515	-1.31598
BCAT1	Q9GKM4	Branched-chain-amino-acid aminotransferase, cytosolic OS	P54687	Branched-chain-amino-acid aminotransferase, cytosolic (BCAT(c)) (EC 2.6.1.42) (Protein ECA39)	CD	0.164417	-0.711831	0.0181048	-2.92821	0.00252269	-3.78724			+
BCL2L13	W5PVJ1	Uncharacterized protein OS	Q9BXK5	Bcl-2-like protein 13 (Bcl2-L-13) (Bcl-rambo) (Protein Mil1)	CD	0.160543	-1.61137	0.111425	-0.872195	0.0477521	-2.05351			+
BCL2L15	W5QF93	Uncharacterized protein OS	Q5TBC7	Bcl-2-like protein 15 (Bcl2-L-15)	CD	0.000347077	4.5356	1.81464e-06	3.99616	5.23718e-05	2.51569	+	+	+
BCLAF1	W5NPI1	Uncharacterized protein OS	Q9NYF8	Bcl-2-associated transcription factor 1 (Btf)	CD	6.81581e-06	3.87992	0.638698	0.43426	0.0303173	-0.909684	+
BDH2	W5PPP4	Uncharacterized protein OS	Q9BUT1	3-hydroxybutyrate dehydrogenase type 2 (EC 1.1.1.-) (EC 1.1.1.30) (Dehydrogenase/reductase SDR family member 6) (Oxidoreductase UCPA) (R-beta-hydroxybutyrate dehydrogenase) (Short chain dehydrogenase/reductase family 15C member 1)	CD	0.19886	-1.25885	0.273338	-0.299594	5.74899e-05	-3.94302			+
BGN	W5PCP8	Biglycan OS	P21810	Biglycan (Bone/cartilage proteoglycan I) (PG-S1)	ECM	0.308022	-0.652078	0.202296	-1.32805	0.0035207	-2.38076			+
BICD2	W5PEC2	Uncharacterized protein (Fragment) OS	Q8TD16	Protein bicaudal D homolog 2 (Bic-D 2)	CD	0.0938296	1.67976	0.014378	-2.00326	0.778109	0.304109
BID	W5PVK6	Uncharacterized protein (Fragment) OS	P55957	BH3-interacting domain death agonist (p22 BID) (BID) [Cleaved into: BH3-interacting domain death agonist p15 (p15 BID); BH3-interacting domain death agonist p13 (p13 BID); BH3-interacting domain death agonist p11 (p11 BID)]	CD	0.346559	1.01689	0.434202	-0.420979	0.0126203	-3.08941			+
BIN1	W5Q3U4	Uncharacterized protein OS	O00499	Myc box-dependent-interacting protein 1 (Amphiphysin II) (Amphiphysin-like protein) (Box-dependent myc-interacting protein 1) (Bridging integrator 1)	CD	0.101509	-2.15598	0.16426	-0.711408	0.024655	-3.32819			+
BLMH	W5PL69	Uncharacterized protein OS	Q13867	Bleomycin hydrolase (BH) (BLM hydrolase) (BMH) (EC 3.4.22.40)	CD	0.0495062	-1.97873	0.208076	-0.764803	0.000330712	-4.76683			+
BLVRA	W5Q634	Uncharacterized protein (Fragment) OS	P53004	Biliverdin reductase A (BVR A) (EC 1.3.1.24) (Biliverdin-IX alpha-reductase)	CD	0.472301	0.206815	0.677913	-0.220668	0.350998	-0.311654
BLVRB	W5P9J8	Uncharacterized protein OS	P30043	Flavin reductase (NADPH) (FR) (EC 1.5.1.30) (Biliverdin reductase B) (BVR-B) (EC 1.3.1.24) (Biliverdin-IX beta-reductase) (Green heme-binding protein) (GHBP) (NADPH-dependent diaphorase) (NADPH-flavin reductase) (FLR)	CD	0.509519	0.389327	0.0951162	-1.85406	0.199657	1.38898
BMP1	W5PL47	Uncharacterized protein (Fragment) OS	P13497	Bone morphogenetic protein 1 (BMP-1) (EC 3.4.24.19) (Mammalian tolloid protein) (mTld) (Procollagen C-proteinase) (PCP)	GS-IIR-PP	0.277593	0.928944	0.639053	-0.415847	0.00313575	-3.7305			+
BOLA2B	W5P090	Uncharacterized protein (Fragment) OS	-	-		0.098244	1.79469	0.755354	-0.0985187	0.00400445	-1.60412			+
BPGM	W5PCW4	Uncharacterized protein OS	P07738	Bisphosphoglycerate mutase (BPGM) (EC 5.4.2.4) (2,3-bisphosphoglycerate mutase, erythrocyte) (2,3-bisphosphoglycerate synthase) (EC 5.4.2.11) (2,3-diphosphoglycerate mutase) (DPGM) (BPG-dependent PGAM)	CD	0.253757	1.69997	0.0312575	1.64679	0.0730863	-2.73492			+
BPNT1	W5PRA0	Uncharacterized protein (Fragment) OS	O95861	3'(2'),5'-bisphosphate nucleotidase 1 (EC 3.1.3.7) (Bisphosphate 3'-nucleotidase 1) (PAP-inositol 1,4-phosphatase) (PIP)		0.147195	-2.00864	0.373838	-0.382559	0.0639942	-2.69193			+
BRDT	W5Q3H6	Uncharacterized protein OS	Q58F21	Bromodomain testis-specific protein (Cancer/testis antigen 9) (CT9) (RING3-like protein)	CD	0.954955	0.0330407	0.0457257	-2.58535	0.0114942	3.21701			+
BRK1	W5P4V6	Uncharacterized protein OS	Q8WUW1	Protein BRICK1 (BRK1)	CD	0.28283	-0.731147	0.917779	-0.084377	0.0201609	-1.56192			+
BRN	Q29543	Brain ribonuclease OS	-	-	CD	0.000400622	-6.52672	0.755162	-0.377414	0.00468961	-4.6349	+		+
BROX	W5PX18	Uncharacterized protein OS	Q5VW32	BRO1 domain-containing protein BROX (BRO1 domain- and CAAX motif-containing protein)	CD	0.000127264	4.29515	0.592801	-0.76856	7.33103e-05	6.59825	+		+
BST1	W5PIC9	Uncharacterized protein (Fragment) OS	Q10588	ADP-ribosyl cyclase/cyclic ADP-ribose hydrolase 2 (EC 3.2.2.6) (ADP-ribosyl cyclase 2) (Bone marrow stromal antigen 1) (BST-1) (Cyclic ADP-ribose hydrolase 2) (cADPr hydrolase 2) (CD antigen CD157)		0.961643	-0.0440652	0.349838	0.78553	0.768866	0.32277
BTD	W5Q0V2	Uncharacterized protein (Fragment) OS	P43251	Biotinidase (Biotinase) (EC 3.5.1.12)	CD	0.0293987	2.1204	0.302026	-0.974668	0.265622	1.06448	+
BTF3	W5P4D9	Uncharacterized protein OS	P20290	Transcription factor BTF3 (Nascent polypeptide-associated complex subunit beta) (NAC-beta) (RNA polymerase B transcription factor 3)	CD	0.0730782	-1.01199	0.704522	-0.402315	0.0481771	-1.51638			+
BTF3L4	W5P4F0	Uncharacterized protein OS	Q96K17	Transcription factor BTF3 homolog 4 (Basic transcription factor 3-like 4)	CD	0.104139	-0.94635	0.298983	0.228105	7.35443e-07	-5.17387			+
BUB3	W5PI96	Uncharacterized protein OS	O43684	Mitotic checkpoint protein BUB3	CD	0.354535	-1.78817	0.158007	-0.640812	0.00665876	-4.81169			+
BYSL	W5NXZ4	Uncharacterized protein (Fragment) OS	Q13895	Bystin	CD	0.0243026	-1.05509	0.58347	-0.3721	0.0321192	-1.28606			+
BZW1	W5Q4V5	Uncharacterized protein OS	Q7L1Q6	Basic leucine zipper and W2 domain-containing protein 1 (Protein Orf)	CD	6.31652e-05	4.1233	0.451737	-0.440827	0.362943	-0.711172	+
BZW2	W5PGD6	Uncharacterized protein OS	Q9Y6E2	Basic leucine zipper and W2 domain-containing protein 2	CD	0.0483205	1.4326	0.188574	-1.67711	0.519814	-0.864287
C11H17orf49	W5PIC4	Uncharacterized protein (Fragment) OS	-	-	CD	0.0178252	-2.29923	0.166917	-1.85324	0.117428	-2.25492	+		+
C11orf54	W5NVR9	Uncharacterized protein OS	Q9H0W9	Ester hydrolase C11orf54 (EC 3.1.-.-)	CD	0.853888	-0.227404	0.0644769	-1.22616	0.07173	-2.476			+
C11orf58	W5P6R9	Uncharacterized protein OS	-	-		0.315236	-1.04254	0.609814	-0.634134	0.0188709	-3.52334			+
C11orf68	W5NPL7	Uncharacterized protein (Fragment) OS	Q9H3H3	UPF0696 protein C11orf68 (Basophilic leukemia-expressed protein Bles03) (Protein p5326)	CD	6.51819e-05	-4.09349	0.13233	-1.50075	0.0123269	-3.27616	+		+
C11orf73	W5P2Q7	Uncharacterized protein OS	-	-		0.0931598	-1.08919	0.928982	-0.0959406	0.0182128	-2.15864			+
C12orf10	W5Q4X4	Uncharacterized protein OS	Q9HB07	UPF0160 protein MYG1, mitochondrial	CD	0.243923	-0.526098	0.620717	-0.145648	0.395957	-0.383643
C12orf23	W5Q8Q0	Uncharacterized protein OS	-	-		0.674801	0.501487	0.0269342	-2.14555	0.204203	-1.74402
C12orf57	W5P502	Uncharacterized protein OS	Q99622	Protein C10	CD	0.923509	0.138284	0.865479	-0.0760835	0.0167153	-3.03795			+
C14orf166	W5QHQ1	Uncharacterized protein (Fragment) OS	Q9Y224	UPF0568 protein C14orf166 (CLE7 homolog) (CLE)	CD	0.277942	1.45797	0.371709	-0.435555	0.0489917	-2.24386			+
C16H5orf51	W5PGK4	Uncharacterized protein OS	-	-		0.0157716	-1.57295	0.227668	-0.953611	0.0023548	-3.38714			+
C17orf47	W5PMD2	Uncharacterized protein OS	Q8NEP4	Uncharacterized protein C17orf47	CD	0.59909	0.293738	0.126315	-1.42109	0.15711	-1.30036
C18H14orf142	W5PVJ7	Uncharacterized protein OS	-	-		0.00329784	-1.65353	0.155931	-0.654559	0.00155106	-1.60711	+		+
C19orf10	W5PH79	Uncharacterized protein (Fragment) OS	-	-	GS-GF	0.00377982	-4.25925	0.0577607	-0.365005	3.4664e-05	-5.9971	+		+
C19orf25	W5PQU3	Uncharacterized protein OS	Q9UFG5	UPF0449 protein C19orf25	CD	0.184044	-1.15016	0.252771	-0.767145	0.180217	-1.13711
C1orf123	W5P893	Uncharacterized protein OS	Q9NWV4	UPF0587 protein C1orf123	CD	0.00956024	-1.10242	0.0385529	-0.646188	0.00374765	-1.45036			+
C1QA	W5PDS4	Uncharacterized protein OS	P02745	Complement C1q subcomponent subunit A	IST	1.23068e-06	1.74878	0.00719649	2.07625	0.00472725	0.741347	+
C1QB	W5PDP6	Uncharacterized protein (Fragment) OS	P02746	Complement C1q subcomponent subunit B	IST	0.0901755	0.602756	0.058663	2.07341	0.0146337	0.900347
C1QBP	W5NZL1	Uncharacterized protein OS	Q07021	Complement component 1 Q subcomponent-binding protein, mitochondrial (ASF/SF2-associated protein p32) (Glycoprotein gC1qBP) (C1qBP) (Hyaluronan-binding protein 1) (Mitochondrial matrix protein p32) (gC1q-R protein) (p33)	IST	0.504874	-0.826427	0.424677	-0.739755	0.760488	-0.353957
C1QC	W5PDQ9	Uncharacterized protein (Fragment) OS	P02747	Complement C1q subcomponent subunit C	IST	6.82676e-06	1.71097	0.0120602	2.33766	5.45338e-05	1.55606	+		+
C1QTNF3	W5PQD8	Uncharacterized protein OS	Q9BXJ4	Complement C1q tumor necrosis factor-related protein 3 (Collagenous repeat-containing sequence 26 kDa protein) (CORS26) (Secretory protein CORS26)	IST	0.696498	0.175621	0.00350813	-1.53661	1.29428e-06	-5.62467			+
C1R	W5P338	Uncharacterized protein (Fragment) OS	P00736	Complement C1r subcomponent (EC 3.4.21.41) (Complement component 1 subcomponent r) [Cleaved into: Complement C1r subcomponent heavy chain; Complement C1r subcomponent light chain]	IST	0.251604	0.860837	0.0469215	1.04905	0.900325	0.0906699
C1S	W5P3J3	Uncharacterized protein OS	P09871	Complement C1s subcomponent (EC 3.4.21.42) (C1 esterase) (Complement component 1 subcomponent s) [Cleaved into: Complement C1s subcomponent heavy chain; Complement C1s subcomponent light chain]	IST	0.00465455	0.450713	0.00295552	1.98386	0.00795196	0.426445
C2	A5YBU8	Complement component C2 (Fragment) OS	P06681	Complement C2 (EC 3.4.21.43) (C3/C5 convertase) [Cleaved into: Complement C2b fragment; Complement C2a fragment]	IST	0.636257	0.493277	0.763388	0.200378	0.191547	1.47156
C20orf27	W5NU80	Uncharacterized protein (Fragment) OS	Q9GZN8	UPF0687 protein C20orf27	CD	0.000319743	3.34127	0.758378	-0.153563	0.78131	0.1555	+
C21orf33	C5IWT4	Chromosome 21 open reading frame 33 OS	P30042	ES1 protein homolog, mitochondrial (Protein GT335) (Protein KNP-I)	CD	0.849786	0.215378	0.331972	-1.03235	0.886083	0.170177
C3	O46544	Complement component C3 (Fragment) OS	P01024	Complement C3 (C3 and PZP-like alpha-2-macroglobulin domain-containing protein 1) [Cleaved into: Complement C3 beta chain; C3-beta-c (C3bc); Complement C3 alpha chain; C3a anaphylatoxin; Acylation stimulating protein (ASP) (C3adesArg); Complement C3b alpha' chain; Complement C3c alpha' chain fragment 1; Complement C3dg fragment; Complement C3g fragment; Complement C3d fragment; Complement C3f fra…	IST	0.739439	-0.454232	0.539751	1.18786	0.269204	2.27928
C3	W5NPK5	Uncharacterized protein (Fragment) OS	P01024	Complement C3 (C3 and PZP-like alpha-2-macroglobulin domain-containing protein 1) [Cleaved into: Complement C3 beta chain; C3-beta-c (C3bc); Complement C3 alpha chain; C3a anaphylatoxin; Acylation stimulating protein (ASP) (C3adesArg); Complement C3b alpha' chain; Complement C3c alpha' chain fragment 1; Complement C3dg fragment; Complement C3g fragment; Complement C3d fragment; Complement C3f fra…	IST	0.000521589	0.528648	0.102753	1.14726	1.55837e-05	3.1919			+
C4	Q28564	Complement component C4 (Fragment) OS	-	-	IST	0.085632	-3.00132	0.598815	-0.880508	0.226435	-1.76061
C4orf27	W5Q1L0	Uncharacterized protein (Fragment) OS	-	-		0.258812	1.25682	0.786735	-0.290781	0.754059	-0.35409
C5	W5P6F4	Uncharacterized protein OS	P01031	Complement C5 (C3 and PZP-like alpha-2-macroglobulin domain-containing protein 4) [Cleaved into: Complement C5 beta chain; Complement C5 alpha chain; C5a anaphylatoxin; Complement C5 alpha' chain]	IST	0.00177359	0.89486	0.287057	0.804813	1.08031e-05	2.84118			+
C6	W5PGT6	Uncharacterized protein OS	P13671	Complement component C6	IST	0.576262	-0.148924	0.256957	1.01693	2.27369e-07	8.89077			+
C7orf41	W5PES7	Uncharacterized protein (Fragment) OS	-	-	CD	0.00425985	-3.30359	0.643891	0.637062	0.000392937	-3.78255	+		+
C8A	W5PDR5	Uncharacterized protein OS	P07357	Complement component C8 alpha chain (Complement component 8 subunit alpha)	IST	0.890837	-0.0238024	0.224757	0.701796	1.42578e-06	3.09301			+
C8B	W5PE53	Uncharacterized protein (Fragment) OS	P07358	Complement component C8 beta chain (Complement component 8 subunit beta)	IST	0.0406914	0.848174	0.275336	0.885182	5.86463e-06	3.25617			+
C9	W5PID9	Uncharacterized protein OS	P02748	Complement component C9 [Cleaved into: Complement component C9a; Complement component C9b]	IST	0.000677024	1.0394	0.70341	0.324154	0.000426543	2.3829			+
C9orf64	W5PGP8	Uncharacterized protein OS	Q5T6V5	UPF0553 protein C9orf64	CD	0.10864	-0.767282	0.892098	-0.152813	0.00835891	-3.13648			+
CA2	W5PTU7	Carbonic anhydrase 2 (Fragment) OS	P00918	Carbonic anhydrase 2 (EC 4.2.1.1) (Carbonate dehydratase II) (Carbonic anhydrase C) (CAC) (Carbonic anhydrase II) (CA-II)	IST	0.0234756	1.56041	0.262338	0.670543	4.05388e-05	3.89553			+
CA2	P00922	Carbonic anhydrase 2 OS	P00918	Carbonic anhydrase 2 (EC 4.2.1.1) (Carbonate dehydratase II) (Carbonic anhydrase C) (CAC) (Carbonic anhydrase II) (CA-II)	IST	0.0254192	3.43288	0.645003	0.452934	0.0035841	2.85258	+		+
CA3	W5PUC1	Uncharacterized protein OS	P07451	Carbonic anhydrase 3 (EC 4.2.1.1) (Carbonate dehydratase III) (Carbonic anhydrase III) (CA-III)	IST	0.502351	1.18353	0.0327479	-4.20934	0.755158	-0.657567
CAB39	W5QHL5	Uncharacterized protein OS	Q9Y376	Calcium-binding protein 39 (MO25alpha) (Protein Mo25)	CD	0.068993	0.855332	0.0973953	-1.44581	0.505913	-0.538709
CACYBP	W5PW38	Uncharacterized protein (Fragment) OS	Q9HB71	Calcyclin-binding protein (CacyBP) (hCacyBP) (S100A6-binding protein) (Siah-interacting protein)	CD	0.637295	0.16803	0.874091	-0.035209	9.33473e-06	-2.24103			+
CAD	W5QD51	Uncharacterized protein OS	P27708	CAD protein [Includes: Glutamine-dependent carbamoyl-phosphate synthase (EC 6.3.5.5); Aspartate carbamoyltransferase (EC 2.1.3.2); Dihydroorotase (EC 3.5.2.3)]	CD	0.807651	-0.275324	0.869095	-0.0949494	0.0018236	-3.79102			+
CADM4	W5PG89	Uncharacterized protein (Fragment) OS	Q8NFZ8	Cell adhesion molecule 4 (Immunoglobulin superfamily member 4C) (IgSF4C) (Nectin-like protein 4) (NECL-4) (TSLC1-like protein 2)	CD	0.415642	-0.779232	0.32154	-0.447621	0.169344	-1.14626
CALB2	W5P1A7	Uncharacterized protein OS	P22676	Calretinin (CR) (29 kDa calbindin)	CD	0.00638647	-2.50409	0.981896	0.0388044	0.711614	-0.310263	+
CALD1	W5PD82	Uncharacterized protein OS	Q05682	Caldesmon (CDM)	CD	4.30447e-05	-1.1347	0.738662	0.0982278	0.00155767	-0.725692	+
CALML5	W5P3C8	Uncharacterized protein OS	Q9NZT1	Calmodulin-like protein 5 (Calmodulin-like skin protein)	CD	0.473298	0.91405	0.109817	-1.34826	0.152091	-1.93888
CALR	W5PJG7	Uncharacterized protein OS	P27797	Calreticulin (CRP55) (Calregulin) (Endoplasmic reticulum resident protein 60) (ERp60) (HACBP) (grp60)	CD	0.238731	-0.314553	0.370548	0.267541	2.67604e-05	-1.94806			+
CALU	W5NYK9	Uncharacterized protein OS	O43852	Calumenin (Crocalbin) (IEF SSP 9302)	CD	0.330233	-0.416465	0.0125194	-0.550028	0.000123447	-2.51897			+
CAMK1	W5P841	Uncharacterized protein OS	Q14012	Calcium/calmodulin-dependent protein kinase type 1 (EC 2.7.11.17) (CaM kinase I) (CaM-KI) (CaM kinase I alpha) (CaMKI-alpha)	CD	0.674147	0.333098	0.217368	-1.10972	0.00777935	-2.63732			+
CAMK1D	W5Q1E0	Uncharacterized protein OS	Q8IU85	Calcium/calmodulin-dependent protein kinase type 1D (EC 2.7.11.17) (CaM kinase I delta) (CaM kinase ID) (CaM-KI delta) (CaMKI delta) (CaMKID) (CaMKI-like protein kinase) (CKLiK)	CD	0.715032	0.440931	0.843628	0.0917873	0.0152201	-2.66741			+
CAMK2D	W5QAM4	Uncharacterized protein OS	Q13557	Calcium/calmodulin-dependent protein kinase type II subunit delta (CaM kinase II subunit delta) (CaMK-II subunit delta) (EC 2.7.11.17)	CD	0.520504	0.618181	0.108411	-0.799646	0.00243745	-3.09792			+
CAND1	W5NVQ4	Uncharacterized protein OS	Q86VP6	Cullin-associated NEDD8-dissociated protein 1 (Cullin-associated and neddylation-dissociated protein 1) (TBP-interacting protein of 120 kDa A) (TBP-interacting protein 120A) (p120 CAND1)	CD	0.744476	0.352929	0.122621	-0.918943	0.000295217	-3.01365			+
CANX	W5NYZ5	Uncharacterized protein OS	P27824	Calnexin (IP90) (Major histocompatibility complex class I antigen-binding protein p88) (p90)	CD	0.192505	0.986773	0.589778	0.199322	1.50033e-05	-3.08838			+
CAP1	W5QG16	Adenylyl cyclase-associated protein OS	Q01518	Adenylyl cyclase-associated protein 1 (CAP 1)		0.000217534	0.677116	0.888944	0.0398331	0.0675457	0.556827
CAP2	W5PQG5	Adenylyl cyclase-associated protein OS	P40123	Adenylyl cyclase-associated protein 2 (CAP 2)		0.803957	-0.300358	0.201405	-0.683399	0.000707529	-2.88994			+
CAPG	W5QH35	Uncharacterized protein OS	P40121	Macrophage-capping protein (Actin regulatory protein CAP-G)	CD	0.380363	-0.176961	0.0113058	0.775716	0.533071	0.161959
CAPN3	W5QH59	Calpain-3 OS	P20807	Calpain-3 (EC 3.4.22.54) (Calcium-activated neutral proteinase 3) (CANP 3) (Calpain L3) (Calpain p94) (Muscle-specific calcium-activated neutral protease 3) (New calpain 1) (nCL-1)	CD	0.939998	0.0664228	0.422901	-0.679399	0.565785	-0.477025
CAPNS1	W5P5G5	Uncharacterized protein OS	P04632	Calpain small subunit 1 (CSS1) (Calcium-activated neutral proteinase small subunit) (CANP small subunit) (Calcium-dependent protease small subunit) (CDPS) (Calcium-dependent protease small subunit 1) (Calpain regulatory subunit)	CD	0.00378132	-0.719602	0.109934	-0.560402	0.44353	-0.258252
CAPRIN1	W5Q9I0	Uncharacterized protein (Fragment) OS	Q14444	Caprin-1 (Cell cycle-associated protein 1) (Cytoplasmic activation- and proliferation-associated protein 1) (GPI-anchored membrane protein 1) (GPI-anchored protein p137) (GPI-p137) (p137GPI) (Membrane component chromosome 11 surface marker 1) (RNA granule protein 105)	CD	0.961545	0.0522436	0.269178	-0.859439	0.014836	-3.50461			+
CAPZA1	W5Q694	Uncharacterized protein OS	P52907	F-actin-capping protein subunit alpha-1 (CapZ alpha-1)	CD	0.634739	-0.0962674	0.0733249	0.23373	0.00128352	-0.67297
CAPZA2	Q09YI8	Capping protein (Actin filament) muscle Z-line, alpha 2, 5 prime (Fragment) OS	P47755	F-actin-capping protein subunit alpha-2 (CapZ alpha-2)	CD	0.0602445	-1.55276	0.651853	0.198364	0.0562266	-1.73112			+
CAPZA2	W5NPQ6	Uncharacterized protein (Fragment) OS	P47755	F-actin-capping protein subunit alpha-2 (CapZ alpha-2)	CD	0.59312	0.519223	0.170725	-0.243755	0.00158276	-1.05619			+
CAPZB	W5PJ98	Uncharacterized protein (Fragment) OS	P47756	F-actin-capping protein subunit beta (CapZ beta)	CD	0.629736	-0.116704	0.495014	0.116873	0.39724	-0.216186
CARHSP1	W5P5P6	Uncharacterized protein (Fragment) OS	Q9Y2V2	Calcium-regulated heat-stable protein 1 (Calcium-regulated heat-stable protein of 24 kDa) (CRHSP-24)	CD	9.1772e-06	4.97613	0.0629783	-1.37175	0.770126	-0.185433	+
CARS	W5NV74	Uncharacterized protein (Fragment) OS	P49589	Cysteine--tRNA ligase, cytoplasmic (EC 6.1.1.16) (Cysteinyl-tRNA synthetase) (CysRS)	CD	0.878738	-0.110281	0.0802424	-0.729403	0.000747819	-2.27569			+
CASC4	W5P089	Uncharacterized protein (Fragment) OS	Q6P4E1	Protein CASC4 (Cancer susceptibility candidate gene 4 protein)	CD	0.541064	-0.360664	0.0103687	-2.00053	0.19259	-0.994196
CASK	W5NXK9	Uncharacterized protein OS	O14936	Peripheral plasma membrane protein CASK (hCASK) (EC 2.7.11.1) (Calcium/calmodulin-dependent serine protein kinase) (Protein lin-2 homolog)	CD	0.894011	-0.113414	0.0330674	-1.65799	0.0207492	-2.29963			+
CASP3	W5PC55	Uncharacterized protein OS	P42574	Caspase-3 (CASP-3) (EC 3.4.22.56) (Apopain) (Cysteine protease CPP32) (CPP-32) (Protein Yama) (SREBP cleavage activity 1) (SCA-1) [Cleaved into: Caspase-3 subunit p17; Caspase-3 subunit p12]	CD	0.2238	1.46857	0.469928	-0.202595	0.00332174	-4.18248			+
CASP6	W5P762	Uncharacterized protein OS	P55212	Caspase-6 (CASP-6) (EC 3.4.22.59) (Apoptotic protease Mch-2) [Cleaved into: Caspase-6 subunit p18; Caspase-6 subunit p11]	CD	0.925432	-0.0961157	0.116738	0.787163	0.00846624	-1.88687			+
CASP8	W5Q635	Uncharacterized protein OS	Q14790	Caspase-8 (CASP-8) (EC 3.4.22.61) (Apoptotic cysteine protease) (Apoptotic protease Mch-5) (CAP4) (FADD-homologous ICE/ced-3-like protease) (FADD-like ICE) (FLICE) (ICE-like apoptotic protease 5) (MORT1-associated ced-3 homolog) (MACH) [Cleaved into: Caspase-8 subunit p18; Caspase-8 subunit p10]	CD	0.100337	0.999867	0.321574	0.878509	0.217481	-0.686173
CASP9	W5PIY5	Caspase OS	P55211	Caspase-9 (CASP-9) (EC 3.4.22.62) (Apoptotic protease Mch-6) (Apoptotic protease-activating factor 3) (APAF-3) (ICE-like apoptotic protease 6) (ICE-LAP6) [Cleaved into: Caspase-9 subunit p35; Caspase-9 subunit p10]	CD	0.220159	-0.717732	0.487393	-0.300599	0.00361719	-2.18453			+
CAST	C3V6M4	Calpastatin OS	P20810	Calpastatin (Calpain inhibitor) (Sperm BS-17 component)	CD	0.0117061	-0.825816	0.729331	0.090339	0.00747066	-0.853096
CAT	W5QB36	Catalase OS	P04040	Catalase (EC 1.11.1.6)	CD	0.0122383	-2.84857	0.891599	0.107751	0.000183714	5.65961	+		+
CATHL1A	P54230	Cathelicidin-1 OS	-	-	GS-IIR-AM	7.05032e-11	14.7419	2.88191e-05	4.87683	6.25788e-09	10.5019	+	+	+
CATHL2	P79362	Cathelicidin-2 OS	-	-	GS-IIR-AM	9.35406e-12	9.32693	0.0211647	2.51755	3.35044e-08	9.71503	+		+
CATHL3	P50415	Cathelicidin-3 OS	-	-	GS-IIR-AM	5.06068e-10	9.61553	0.967254	0.0374358	3.13056e-07	7.74953	+		+
CBFB	W5NXE1	Uncharacterized protein (Fragment) OS	Q13951	Core-binding factor subunit beta (CBF-beta) (Polyomavirus enhancer-binding protein 2 beta subunit) (PEA2-beta) (PEBP2-beta) (SL3-3 enhancer factor 1 subunit beta) (SL3/AKV core-binding factor beta subunit)	CD	0.238437	1.22125	0.0319433	-0.767577	0.00189812	-1.49548			+
CBR3	W5PWG8	Uncharacterized protein OS	O75828	Carbonyl reductase [NADPH] 3 (EC 1.1.1.184) (NADPH-dependent carbonyl reductase 3) (Short chain dehydrogenase/reductase family 21C member 2)	CD	0.000758748	-1.48986	0.416046	0.302179	0.972743	0.0106659	+
CBS	W5PNA9	Uncharacterized protein OS	P35520	Cystathionine beta-synthase (EC 4.2.1.22) (Beta-thionase) (Serine sulfhydrase)	CD	0.114477	-0.513276	0.207888	-0.420121	2.11224e-06	-2.87453			+
CBX3	W5PK13	Uncharacterized protein OS	Q13185	Chromobox protein homolog 3 (HECH) (Heterochromatin protein 1 homolog gamma) (HP1 gamma) (Modifier 2 protein)	CD	0.919555	-0.0171417	0.451751	-0.123321	6.8096e-05	-0.987939			+
CBX5	C8BKD4	Chromobox-like protein 5 OS	P45973	Chromobox protein homolog 5 (Antigen p25) (Heterochromatin protein 1 homolog alpha) (HP1 alpha)	CD	0.0698788	-0.789204	0.552592	-0.280582	0.00524916	-0.973156			+
CCAR2	W5PKK4	Uncharacterized protein OS	Q8N163	Cell cycle and apoptosis regulator protein 2 (Cell division cycle and apoptosis regulator protein 2) (DBIRD complex subunit KIAA1967) (Deleted in breast cancer gene 1 protein) (DBC-1) (DBC.1) (NET35) (p30 DBC)	CD	0.0967778	1.43079	0.984004	-0.0140416	0.0195041	-1.99802			+
CCDC104	W5NWA1	Uncharacterized protein OS	-	-		0.0745185	-3.45648	0.515879	-0.937532	0.0292939	-3.77065			+
CCDC18	W5Q5D7	Uncharacterized protein OS	Q5T9S5	Coiled-coil domain-containing protein 18 (Sarcoma antigen NY-SAR-24)	CD	0.448424	-1.3434	0.18022	0.346232	0.610191	-0.845633
CCDC22	W5PL73	Uncharacterized protein OS	O60826	Coiled-coil domain-containing protein 22	CD	0.00415362	-2.11115	0.0306341	-1.67151	0.210744	-1.0419	+
CCDC25	W5PZL7	Uncharacterized protein OS	Q86WR0	Coiled-coil domain-containing protein 25	CD	0.915907	0.115064	0.564447	-0.580224	0.123757	-1.7114
CCDC43	W5PG43	Uncharacterized protein (Fragment) OS	Q96MW1	Coiled-coil domain-containing protein 43	CD	0.0321065	-2.35278	0.371882	0.494058	0.000242231	-4.571	+		+
CCDC50	W5QGW7	Uncharacterized protein (Fragment) OS	Q8IVM0	Coiled-coil domain-containing protein 50 (Protein Ymer)	CD	0.341658	-0.415058	0.34099	0.534779	1.19584e-06	-3.32844			+
CCDC6	W5P271	Uncharacterized protein (Fragment) OS	Q16204	Coiled-coil domain-containing protein 6 (Papillary thyroid carcinoma-encoded protein) (Protein H4)	CD	0.0949419	-1.18101	0.164157	-0.6305	6.93168e-06	-4.56734			+
CCDC8	W5PLQ7	Uncharacterized protein OS	Q9H0W5	Coiled-coil domain-containing protein 8	CD	0.299356	-1.36389	0.212129	-0.441223	0.0454151	-2.36139			+
CCL16	W5P491	Uncharacterized protein (Fragment) OS	O15467	C-C motif chemokine 16 (Chemokine CC-4) (HCC-4) (Chemokine LEC) (IL-10-inducible chemokine) (LCC-1) (Liver-expressed chemokine) (Lymphocyte and monocyte chemoattractant) (LMC) (Monotactin-1) (MTN-1) (NCC-4) (Small-inducible cytokine A16)	GS-CC	0.0705654	-3.07431	0.405595	-1.25723	0.138288	-2.40383			+
CCL17	W5NPQ5	Uncharacterized protein (Fragment) OS	Q92583	C-C motif chemokine 17 (CC chemokine TARC) (Small-inducible cytokine A17) (Thymus and activation-regulated chemokine)	GS-CC	0.599539	0.310602	0.1672	-2.33922	0.0514183	0.981304
CCS	W5PBW4	Uncharacterized protein OS	O14618	Copper chaperone for superoxide dismutase (Superoxide dismutase copper chaperone)	CD	0.0066376	-3.34785	0.794339	-0.118649	0.000147133	-4.16123	+		+
CCT2	W5QGG7	Uncharacterized protein OS	P78371	T-complex protein 1 subunit beta (TCP-1-beta) (CCT-beta)	CD	0.535425	-0.504715	0.789517	-0.117064	0.0057121	-2.43831			+
CCT3	W5P765	Uncharacterized protein (Fragment) OS	P49368	T-complex protein 1 subunit gamma (TCP-1-gamma) (CCT-gamma) (hTRiC5)	CD	0.0944081	1.09409	0.432046	-0.311042	0.000199706	-2.40217			+
CCT4	W5QFZ3	T-complex protein 1 subunit delta (Fragment) OS	P50991	T-complex protein 1 subunit delta (TCP-1-delta) (CCT-delta) (Stimulator of TAR RNA-binding)	CD	0.00365522	3.20793	0.16352	-0.941684	0.0101818	-2.246	+		+
CCT5	W5PXX7	Uncharacterized protein OS	P48643	T-complex protein 1 subunit epsilon (TCP-1-epsilon) (CCT-epsilon)	CD	0.68158	0.459828	0.959156	0.0272884	0.0148463	-3.29428			+
CCT6A	W5PJX1	Uncharacterized protein OS	P40227	T-complex protein 1 subunit zeta (TCP-1-zeta) (Acute morphine dependence-related protein 2) (CCT-zeta-1) (HTR3) (Tcp20)	CD	0.530021	0.459343	0.410518	0.341205	0.000220847	-3.01495			+
CCT7	W5PQF0	Uncharacterized protein OS	Q99832	T-complex protein 1 subunit eta (TCP-1-eta) (CCT-eta) (HIV-1 Nef-interacting protein) [Cleaved into: T-complex protein 1 subunit eta, N-terminally processed]	CD	0.000811555	2.7797	0.0926888	-0.912319	0.00147555	-2.63216	+		+
CCT8	W5PYM5	Uncharacterized protein OS	P50990	T-complex protein 1 subunit theta (TCP-1-theta) (CCT-theta) (Renal carcinoma antigen NY-REN-15)	CD	0.0588949	1.58958	0.413407	-0.295612	0.000140876	-1.87976			+
CD109	W5P8E9	Uncharacterized protein (Fragment) OS	Q6YHK3	CD109 antigen (150 kDa TGF-beta-1-binding protein) (C3 and PZP-like alpha-2-macroglobulin domain-containing protein 7) (Platelet-specific Gov antigen) (p180) (r150) (CD antigen CD109)	GS-IIR-PP	1.1618e-05	-2.11595	0.346256	-0.440166	8.21504e-05	-1.75581	+		+
CD14	W5QJA2	Uncharacterized protein (Fragment) OS	P08571	Monocyte differentiation antigen CD14 (Myeloid cell-specific leucine-rich glycoprotein) (CD antigen CD14) [Cleaved into: Monocyte differentiation antigen CD14, urinary form; Monocyte differentiation antigen CD14, membrane-bound form]	GS-AI	0.180163	-0.277596	0.0784939	1.24855	0.00116228	2.07114			+
CD163	W5NY01	Uncharacterized protein OS	Q86VB7	Scavenger receptor cysteine-rich type 1 protein M130 (Hemoglobin scavenger receptor) (CD antigen CD163) [Cleaved into: Soluble CD163 (sCD163)]	GS	0.576814	0.849828	0.000837484	2.8799	0.0347269	-2.47581		+	+
CD177	W5PFB6	Uncharacterized protein OS	Q8N6Q3	CD177 antigen (Human neutrophil alloantigen 2a) (HNA-2a) (NB1 glycoprotein) (NB1 GP) (Polycythemia rubra vera protein 1) (PRV-1) (CD antigen CD177)	GS-IIR-PI	0.000262513	4.0694	0.391938	0.375546	4.98052e-05	4.65886	+		+
CD248	W5P1J0	Uncharacterized protein (Fragment) OS	Q9HCU0	Endosialin (Tumor endothelial marker 1) (CD antigen CD248)	GS	0.969312	0.027119	0.00192979	2.79464	0.000523053	-2.93478		+	+
CD2AP	W5PPY5	Uncharacterized protein (Fragment) OS	Q9Y5K6	CD2-associated protein (Adapter protein CMS) (Cas ligand with multiple SH3 domains)	CD	0.717824	0.294376	0.100746	-0.830131	0.018713	-1.85464			+
CD2BP2	W5P782	Uncharacterized protein (Fragment) OS	O95400	CD2 antigen cytoplasmic tail-binding protein 2 (CD2 cytoplasmic domain-binding protein 2) (CD2 tail-binding protein 2) (U5 snRNP 52K protein) (U5-52K)	CD	0.69674	-0.334849	0.761261	-0.281669	0.00245727	-2.68529			+
CD44	W5QBV7	Uncharacterized protein OS	P16070	CD44 antigen (CDw44) (Epican) (Extracellular matrix receptor III) (ECMR-III) (GP90 lymphocyte homing/adhesion receptor) (HUTCH-I) (Heparan sulfate proteoglycan) (Hermes antigen) (Hyaluronate receptor) (Phagocytic glycoprotein 1) (PGP-1) (Phagocytic glycoprotein I) (PGP-I) (CD antigen CD44)	GS-IIR	0.328814	0.402208	0.0505132	1.72613	0.0202412	-1.15023			+
CD81	B2MVW1	CD81 antigen OS	P60033	CD81 antigen (26 kDa cell surface protein TAPA-1) (Target of the antiproliferative antibody 1) (Tetraspanin-28) (Tspan-28) (CD antigen CD81)	GS-IIR-PI	0.0704543	-1.87728	0.273535	-1.59251	0.595957	-0.685945
CD9	W5PFL8	Uncharacterized protein (Fragment) OS	P21926	CD9 antigen (5H9 antigen) (Cell growth-inhibiting gene 2 protein) (Leukocyte antigen MIC3) (Motility-related protein) (MRP-1) (Tetraspanin-29) (Tspan-29) (p24) (CD antigen CD9)	GS-IIR-PI	0.00184082	2.93665	0.717824	-0.407691	0.0072189	2.69262	+		+
CD93	W5P538	Uncharacterized protein OS	Q9NPY3	Complement component C1q receptor (C1q/MBL/SPA receptor) (C1qR) (C1qR(p)) (C1qRp) (CDw93) (Complement component 1 q subcomponent receptor 1) (Matrix-remodeling-associated protein 4) (CD antigen CD93)	IST	0.473366	0.914867	0.237188	0.384302	0.00690909	-3.33246			+
CDA	W5PHG1	Uncharacterized protein (Fragment) OS	P32320	Cytidine deaminase (EC 3.5.4.5) (Cytidine aminohydrolase)	CD	0.0530641	1.93619	0.0842632	1.36266	0.00712965	2.65219			+
CDC2	B7U175	Cell division cycle 2 protein isoform 1 OS	-	-		0.506586	-1.23329	0.305945	1.10253	0.749493	0.539507
CDC37	W5Q3Q7	Uncharacterized protein OS	Q16543	Hsp90 co-chaperone Cdc37 (Hsp90 chaperone protein kinase-targeting subunit) (p50Cdc37) [Cleaved into: Hsp90 co-chaperone Cdc37, N-terminally processed]	CD	0.0523274	-0.453838	0.486033	0.232865	0.000164408	-1.05441			+
CDC5L	W5PKH4	Uncharacterized protein OS	Q99459	Cell division cycle 5-like protein (Cdc5-like protein) (Pombe cdc5-related protein)	CD	0.000146972	4.38763	0.601438	0.438126	0.0727739	1.71113	+		+
CDH1	W5NZU3	Uncharacterized protein OS	P12830	Cadherin-1 (CAM 120/80) (Epithelial cadherin) (E-cadherin) (Uvomorulin) (CD antigen CD324) [Cleaved into: E-Cad/CTF1; E-Cad/CTF2; E-Cad/CTF3]	CD	0.00325255	-1.12122	0.777794	-0.311487	0.000124847	-2.02587			+
CDH11	W5NUS7	Uncharacterized protein (Fragment) OS	P55287	Cadherin-11 (OSF-4) (Osteoblast cadherin) (OB-cadherin)	CD	4.5104e-05	4.77701	0.507162	-0.181282	0.00782048	-2.17269	+		+
CDH13	W5PIJ5	Uncharacterized protein OS	P55290	Cadherin-13 (Heart cadherin) (H-cadherin) (P105) (Truncated cadherin) (T-cad) (T-cadherin)	CD	0.000651223	-1.30553	0.534422	0.55615	0.00167231	1.4566	+		+
CDH15	W5PWI0	Uncharacterized protein (Fragment) OS	P55291	Cadherin-15 (Cadherin-14) (Muscle cadherin) (M-cadherin)	CD	0.464533	-0.331359	0.282038	-1.25297	0.300004	-0.87485
CDH2	W5PAD8	Uncharacterized protein (Fragment) OS	P19022	Cadherin-2 (CDw325) (Neural cadherin) (N-cadherin) (CD antigen CD325)	CD	0.483801	-0.41987	0.566101	0.440354	0.00747846	-2.40435			+
CDH5	W5NUU7	Uncharacterized protein OS	P33151	Cadherin-5 (7B4 antigen) (Vascular endothelial cadherin) (VE-cadherin) (CD antigen CD144)	CD	0.85079	-0.0519091	0.0903815	0.909693	0.000589629	-1.99119			+
Cdk5	B6E1W2	Cyclin-dependent kinase 5 OS	Q00535	Cyclin-dependent-like kinase 5 (EC 2.7.11.1) (Cell division protein kinase 5) (Serine/threonine-protein kinase PSSALRE) (Tau protein kinase II catalytic subunit) (TPKII catalytic subunit)	CD	0.277412	-0.46788	0.499772	-0.614442	0.583794	-0.275353
CDK5RAP3	W5PCA6	Uncharacterized protein OS	Q96JB5	CDK5 regulatory subunit-associated protein 3 (CDK5 activator-binding protein C53) (LXXLL/leucine-zipper-containing ARF-binding protein) (Protein HSF-27)	CD	0.178893	-0.701828	0.0474698	-1.72481	0.0112855	-1.77654			+
CDK6	W5QB43	Uncharacterized protein OS	Q00534	Cyclin-dependent kinase 6 (EC 2.7.11.22) (Cell division protein kinase 6) (Serine/threonine-protein kinase PLSTIRE)	CD	0.869256	0.179682	0.0755394	-1.40262	0.33329	-1.06418
CDKL3	W5PWN6	Serine/threonine-protein phosphatase (Fragment) OS	Q8IVW4	Cyclin-dependent kinase-like 3 (EC 2.7.11.22) (Serine/threonine-protein kinase NKIAMRE)	CD	0.539538	0.343154	0.133087	-2.16965	0.706368	-0.507078
CDKN2C	W5P2T1	Uncharacterized protein OS	P42773	Cyclin-dependent kinase 4 inhibitor C (Cyclin-dependent kinase 6 inhibitor) (p18-INK4c) (p18-INK6)	CD	0.000226357	-3.08324	0.326199	-0.955583	0.211059	-0.877746	+
CDV3	W5PFT0	Uncharacterized protein (Fragment) OS	Q9UKY7	Protein CDV3 homolog	CD	0.173123	-2.3759	0.500002	0.376218	0.0460712	-3.20715			+
CEP135	W5NYF8	Uncharacterized protein OS	Q66GS9	Centrosomal protein of 135 kDa (Cep135) (Centrosomal protein 4)	CD	0.459373	0.735793	0.00430803	-3.71383	0.876852	0.180588		+
CEP170	W5P9R6	Uncharacterized protein OS	Q5SW79	Centrosomal protein of 170 kDa (Cep170) (KARP-1-binding protein) (KARP1-binding protein)	CD	0.554103	-0.863021	0.590966	-0.562744	0.13344	-1.9093
CFB	W5NYA1	Uncharacterized protein OS	P00751	Complement factor B (EC 3.4.21.47) (C3/C5 convertase) (Glycine-rich beta glycoprotein) (GBG) (PBF2) (Properdin factor B) [Cleaved into: Complement factor B Ba fragment; Complement factor B Bb fragment]	IST	0.147952	0.473865	0.753134	0.253125	2.48779e-05	4.20098			+
CFB	W5NY95	Uncharacterized protein OS	P00751	Complement factor B (EC 3.4.21.47) (C3/C5 convertase) (Glycine-rich beta glycoprotein) (GBG) (PBF2) (Properdin factor B) [Cleaved into: Complement factor B Ba fragment; Complement factor B Bb fragment]	IST	0.00172784	0.621502	0.410043	0.578123	0.000424528	1.98262			+
CFD	W5PJ66	Uncharacterized protein OS	P00746	Complement factor D (EC 3.4.21.46) (Adipsin) (C3 convertase activator) (Properdin factor D)	IST	0.000887364	-1.13084	0.436908	-0.583628	0.0185655	0.444326
CFDP1	W5P9M6	Uncharacterized protein OS	Q9UEE9	Craniofacial development protein 1 (Bucentaur)	CD	0.5016	0.890682	0.308158	-0.452514	0.01626	-3.16691			+
CFH	B5B304	Complement factor H (Fragment) OS	P08603	Complement factor H (H factor 1)	IST	0.000721067	1.01645	0.136023	1.18064	8.24786e-06	3.52415			+
CFI	W5P5I0	Uncharacterized protein OS	P05156	Complement factor I (EC 3.4.21.45) (C3B/C4B inactivator) [Cleaved into: Complement factor I heavy chain; Complement factor I light chain]	IST	0.0358477	0.625267	0.751158	0.262051	0.00105354	1.19807			+
CFL1	W5Q9P7	Cofilin-1 (Fragment) OS	P23528	Cofilin-1 (18 kDa phosphoprotein) (p18) (Cofilin, non-muscle isoform)	CD	0.0120557	0.450077	0.138566	0.289835	0.00011216	-0.677185
CFL2	W5PA65	Uncharacterized protein (Fragment) OS	Q9Y281	Cofilin-2 (Cofilin, muscle isoform)	CD	0.000226706	-1.80343	0.345772	-0.842229	0.0103446	-1.43246	+		+
CFP	W5PTL2	Uncharacterized protein OS	P27918	Properdin (Complement factor P)	IST	0.000383037	1.66585	0.351773	1.17955	4.4394e-06	2.17052	+		+
CGGBP1	W5NTA4	Uncharacterized protein OS	Q9UFW8	CGG triplet repeat-binding protein 1 (CGG-binding protein 1) (20 kDa CGG-binding protein) (p20-CGGBP DNA-binding protein)	CD	0.56455	0.443094	0.168005	-1.24381	0.027228	-2.385			+
CGREF1	W5QCT3	Uncharacterized protein (Fragment) OS	Q99674	Cell growth regulator with EF hand domain protein 1 (Cell growth regulatory gene 11 protein) (Hydrophobestin)	CD	0.737338	-0.301701	0.00553727	1.57407	8.99369e-06	-6.64096			+
CHAD	W5P2Q0	Uncharacterized protein (Fragment) OS	O15335	Chondroadherin (Cartilage leucine-rich protein)	GS-IIR	0.00790768	-2.27399	0.0122824	-4.33688	0.000924101	3.89806	+		+
CHCHD2	W5PKJ3	Uncharacterized protein (Fragment) OS	Q9Y6H1	Coiled-coil-helix-coiled-coil-helix domain-containing protein 2 (Aging-associated gene 10 protein) (HCV NS2 trans-regulated protein) (NS2TP)	CD	0.985967	0.0205704	0.0686677	-1.64083	0.626125	-0.542105
CHD4	W5PC02	Uncharacterized protein (Fragment) OS	Q14839	Chromodomain-helicase-DNA-binding protein 4 (CHD-4) (EC 3.6.4.12) (ATP-dependent helicase CHD4) (Mi-2 autoantigen 218 kDa protein) (Mi2-beta)	CD	0.127309	-1.33712	0.136242	0.933374	0.0037391	-2.95725			+
CHI3L1	W5NTD9	Chitinase-3-like protein 1 OS	P36222	Chitinase-3-like protein 1 (39 kDa synovial protein) (Cartilage glycoprotein 39) (CGP-39) (GP-39) (hCGP-39) (YKL-40)	GS-IIR	0.00793499	3.31447	0.195991	1.5726	0.107479	0.869786	+
CHMP2A	W5P1F5	Uncharacterized protein OS	O43633	Charged multivesicular body protein 2a (Chromatin-modifying protein 2a) (CHMP2a) (Putative breast adenocarcinoma marker BC-2) (Vacuolar protein sorting-associated protein 2-1) (Vps2-1) (hVps2-1)	CD	0.870854	0.154203	0.191554	-1.30505	0.365382	-0.918893
CHMP3	W5QHN1	Uncharacterized protein OS	Q9Y3E7	Charged multivesicular body protein 3 (Chromatin-modifying protein 3) (Neuroendocrine differentiation factor) (Vacuolar protein sorting-associated protein 24) (hVps24)	CD	0.949606	0.0568269	0.556512	0.623523	0.0272486	-2.47112			+
CHMP4B	W5PGC1	Uncharacterized protein OS	Q9H444	Charged multivesicular body protein 4b (Chromatin-modifying protein 4b) (CHMP4b) (SNF7 homolog associated with Alix 1) (SNF7-2) (hSnf7-2) (Vacuolar protein sorting-associated protein 32-2) (Vps32-2) (hVps32-2)	CD	0.14094	-1.71988	0.181795	0.342959	0.0259249	-2.7701			+
CHMP5	W5PID6	Uncharacterized protein OS	Q9NZZ3	Charged multivesicular body protein 5 (Chromatin-modifying protein 5) (SNF7 domain-containing protein 2) (Vacuolar protein sorting-associated protein 60) (Vps60) (hVps60)	CD	0.260979	-0.935923	0.187494	-0.983131	0.0244233	-1.98734			+
CHORDC1	W5NZ17	Uncharacterized protein (Fragment) OS	Q9UHD1	Cysteine and histidine-rich domain-containing protein 1 (CHORD domain-containing protein 1) (CHORD-containing protein 1) (CHP-1) (Protein morgana)	CD	0.00295711	2.85789	0.62855	0.281334	0.00296863	-2.44766	+		+
CHST14	W5QG72	Uncharacterized protein OS	Q8NCH0	Carbohydrate sulfotransferase 14 (EC 2.8.2.35) (Dermatan 4-sulfotransferase 1) (D4ST-1) (hD4ST1)	CD	0.652711	-0.368504	0.195885	-1.44476	0.0294795	-2.17384			+
CIAPIN1	W5NPU7	Anamorsin OS	Q6FI81	Anamorsin (Cytokine-induced apoptosis inhibitor 1) (Fe-S cluster assembly protein DRE2 homolog)	CD	0.309197	-1.17303	0.580761	-0.365109	0.00102135	-4.61465			+
CILP	W5Q8V6	Uncharacterized protein OS	O75339	Cartilage intermediate layer protein 1 (CILP-1) (Cartilage intermediate-layer protein) [Cleaved into: Cartilage intermediate layer protein 1 C1; Cartilage intermediate layer protein 1 C2]	ECM	0.862023	0.0839634	0.90922	-0.0671269	0.000299576	2.48409			+
CIRBP	W5PP53	Uncharacterized protein OS	Q14011	Cold-inducible RNA-binding protein (A18 hnRNP) (Glycine-rich RNA-binding protein CIRP)	CD	0.143239	0.986241	0.101693	-1.9384	0.75773	-0.272297
CKAP4	W5Q7E0	Uncharacterized protein OS	Q07065	Cytoskeleton-associated protein 4 (63-kDa cytoskeleton-linking membrane protein) (Climp-63) (p63)	CD	0.667004	-0.460553	0.24411	1.08971	2.33421e-05	-6.54572			+
CKM	W5PJ69	Uncharacterized protein OS	P06732	Creatine kinase M-type (EC 2.7.3.2) (Creatine kinase M chain) (M-CK) [Cleaved into: Creatine kinase M-type, N-terminally processed]	CD	0.193761	2.66366	0.061369	-4.26591	0.757302	-0.753582
CLASP1	W5PUQ5	Uncharacterized protein OS	Q7Z460	CLIP-associating protein 1 (Cytoplasmic linker-associated protein 1) (Multiple asters homolog 1) (Protein Orbit homolog 1) (hOrbit1)	CD	0.00202062	3.53954	0.402233	-0.501649	0.148176	1.36918	+
CLASP2	W5Q3D8	Uncharacterized protein OS	O75122	CLIP-associating protein 2 (Cytoplasmic linker-associated protein 2) (Protein Orbit homolog 2) (hOrbit2)	CD	0.38496	-0.660901	0.149822	-0.731575	0.122049	-0.925442
CLIC1	W5P610	Uncharacterized protein (Fragment) OS	O00299	Chloride intracellular channel protein 1 (Chloride channel ABP) (Nuclear chloride ion channel 27) (NCC27) (Regulatory nuclear chloride ion channel protein) (hRNCC)	CD	0.0199842	1.23146	0.707175	0.155182	0.066976	-0.918491
CLIC2	W5P0K8	Uncharacterized protein OS	O15247	Chloride intracellular channel protein 2 (XAP121)	CD	0.00526265	-3.44335	0.0884382	1.44993	0.699392	-0.416161	+
CLIC4	W5P8X9	Uncharacterized protein OS	Q9Y696	Chloride intracellular channel protein 4 (Intracellular chloride ion channel protein p64H1)	CD	0.956276	-0.0150471	0.0611967	-0.473172	0.0774466	-0.623336
CLINT1	W5PTB6	Uncharacterized protein (Fragment) OS	Q14677	Clathrin interactor 1 (Clathrin-interacting protein localized in the trans-Golgi region) (Clint) (Enthoprotin) (Epsin-4) (Epsin-related protein) (EpsinR)	CD	0.169298	-1.92195	0.0714739	-0.844645	0.114468	-2.01999			+
CLIP1	W5PNE4	Uncharacterized protein OS	P30622	CAP-Gly domain-containing linker protein 1 (Cytoplasmic linker protein 1) (Cytoplasmic linker protein 170 alpha-2) (CLIP-170) (Reed-Sternberg intermediate filament-associated protein) (Restin)	CD	0.334055	1.12357	0.427679	0.251089	0.0204958	-3.0383			+
CLIP2	W5PQ21	Uncharacterized protein OS	Q9UDT6	CAP-Gly domain-containing linker protein 2 (Cytoplasmic linker protein 115) (CLIP-115) (Cytoplasmic linker protein 2) (Williams-Beuren syndrome chromosomal region 3 protein) (Williams-Beuren syndrome chromosomal region 4 protein)	CD	0.291489	1.2172	0.609188	-0.645169	0.353131	-1.29079
CLSTN1	W5PB41	Uncharacterized protein (Fragment) OS	O94985	Calsyntenin-1 (Alcadein-alpha) (Alc-alpha) (Alzheimer-related cadherin-like protein) (Non-classical cadherin XB31alpha) [Cleaved into: Soluble Alc-alpha (SAlc-alpha); CTF1-alpha (C-terminal fragment 1-alpha)]	CD	0.68717	0.360836	0.165145	-1.50362	0.818405	-0.178811
CLTA	W5PPS6	Uncharacterized protein OS	P09496	Clathrin light chain A (Lca)	CD	0.0552491	-1.90515	0.0803474	0.31502	0.000487349	-4.37942			+
CLTB	W5NVY3	Uncharacterized protein OS	P09497	Clathrin light chain B (Lcb)	CD	0.984584	-0.0289895	0.590582	-0.227863	0.115596	-2.00086			+
CLTC	W5PUT6	Uncharacterized protein (Fragment) OS	Q00610	Clathrin heavy chain 1 (Clathrin heavy chain on chromosome 17) (CLH-17)	CD	0.00184998	1.81281	0.661671	-0.391021	0.000352645	-2.37155	+		+
CLU	P17698	Clusterin (Fragments) OS	P10909	Clusterin (Aging-associated gene 4 protein) (Apolipoprotein J) (Apo-J) (Complement cytolysis inhibitor) (CLI) (Complement-associated protein SP-40,40) (Ku70-binding protein 1) (NA1/NA2) (Testosterone-repressed prostate message 2) (TRPM-2) [Cleaved into: Clusterin beta chain (ApoJalpha) (Complement cytolysis inhibitor a chain); Clusterin alpha chain (ApoJbeta) (Complement cytolysis inhibitor b cha…	IST	0.00329869	1.46022	0.0838605	1.63079	6.15718e-05	1.95627	+		+
CMBL	W5PXJ8	Uncharacterized protein OS	Q96DG6	Carboxymethylenebutenolidase homolog (EC 3.1.-.-)	CD	0.0121984	-3.45015	0.166175	-0.406827	0.0237841	-2.96887	+		+
CMPK1	W5P075	UMP-CMP kinase OS	P30085	UMP-CMP kinase (EC 2.7.4.14) (Deoxycytidylate kinase) (CK) (dCMP kinase) (Nucleoside-diphosphate kinase) (EC 2.7.4.6) (Uridine monophosphate/cytidine monophosphate kinase) (UMP/CMP kinase) (UMP/CMPK)	CD	0.00388223	-0.899829	0.247688	-0.22375	0.000305272	-1.45522			+
CNBP	W5P067	Uncharacterized protein OS	P62633	Cellular nucleic acid-binding protein (CNBP) (Zinc finger protein 9)	CD	8.93942e-07	5.38227	0.755912	0.240576	0.61375	0.273061	+
CNDP2	W5P3I5	Uncharacterized protein OS	Q96KP4	Cytosolic non-specific dipeptidase (EC 3.4.13.18) (CNDP dipeptidase 2) (Carnosine dipeptidase II) (Epididymis secretory protein Li 13) (Glutamate carboxypeptidase-like protein 1) (Peptidase A)	CD	0.00359072	-0.538397	0.165386	0.45294	0.00601259	-0.829588
CNN2	W5PLD5	Uncharacterized protein OS	Q99439	Calponin-2 (Calponin H2, smooth muscle) (Neutral calponin)	CD	0.00168207	4.51199	0.893761	-0.123974	0.201149	-1.10173	+
CNN3	W5Q7L1	Uncharacterized protein (Fragment) OS	Q15417	Calponin-3 (Calponin, acidic isoform)	CD	0.00150443	-2.15275	0.371048	-0.524427	0.000447666	-2.80198	+		+
CNOT1	W5NU20	Uncharacterized protein OS	A5YKK6	CCR4-NOT transcription complex subunit 1 (CCR4-associated factor 1) (Negative regulator of transcription subunit 1 homolog) (NOT1H) (hNOT1)	CD	0.228028	-0.675573	0.449357	-0.720709	0.481564	-0.508989
CNPY2	W5PI22	Uncharacterized protein OS	Q9Y2B0	Protein canopy homolog 2 (MIR-interacting saposin-like protein) (Putative secreted protein Zsig9) (Transmembrane protein 4)	CD	0.257513	1.01937	0.225544	-0.273344	1.20706e-06	-3.72809			+
CNPY3	W5P296	Uncharacterized protein OS	Q9BT09	Protein canopy homolog 3 (CTG repeat protein 4a) (Expanded repeat-domain protein CAG/CTG 5) (Protein associated with TLR4) (Trinucleotide repeat-containing gene 5 protein)	CD	0.660466	0.207937	0.000833032	-1.55248	7.78759e-05	-2.84798			+
CNPY4	W5Q826	Uncharacterized protein (Fragment) OS	Q8N129	Protein canopy homolog 4	CD	0.973489	0.0270599	0.412273	-0.608652	5.0632e-05	-5.54347			+
COBLL1	W5P6S8	Uncharacterized protein OS	Q53SF7	Cordon-bleu protein-like 1	CD	0.306888	-0.745063	0.213139	-0.595391	0.0588786	-1.56313			+
COG1	W5PW63	Uncharacterized protein OS	Q8WTW3	Conserved oligomeric Golgi complex subunit 1 (COG complex subunit 1) (Component of oligomeric Golgi complex 1)	CD	0.722678	-0.240781	0.042001	-1.15541	0.200264	-0.784986
COG2	W5NYQ4	Uncharacterized protein OS	Q14746	Conserved oligomeric Golgi complex subunit 2 (COG complex subunit 2) (Component of oligomeric Golgi complex 2) (Low density lipoprotein receptor defect C-complementing protein)	CD	0.113115	-0.92271	0.636181	-0.374755	0.178353	-0.679966
COG6	W5PIK9	Uncharacterized protein (Fragment) OS	Q9Y2V7	Conserved oligomeric Golgi complex subunit 6 (COG complex subunit 6) (Component of oligomeric Golgi complex 6)	CD	0.047234	-1.14352	0.380233	-0.41928	0.00223035	-1.42124			+
COL11A1	W5QB88	Uncharacterized protein OS	P12107	Collagen alpha-1(XI) chain	ECM	0.075731	1.09166	0.113803	-2.18794	3.25166e-10	-7.63027			+
COL11A2	W5PEV2	Uncharacterized protein OS	P13942	Collagen alpha-2(XI) chain	ECM	0.354177	1.05016	0.1188	-2.52225	0.00370446	-4.39178			+
COL12A1	W5P8W6	Uncharacterized protein OS	Q99715	Collagen alpha-1(XII) chain	ECM	0.169108	0.543515	0.0502121	-0.980878	0.0788496	0.85185
COL14A1	W5Q5Q6	Uncharacterized protein OS	Q05707	Collagen alpha-1(XIV) chain (Undulin)	ECM	0.108339	-1.77192	0.0379723	-0.905236	5.15789e-06	-6.08626			+
COL15A1	W5PMZ3	Uncharacterized protein OS	P39059	Collagen alpha-1(XV) chain [Cleaved into: Restin (Endostatin-XV) (Related to endostatin) (Restin-I); Restin-2 (Restin-II); Restin-3 (Restin-III); Restin-4 (Restin-IV)]	ECM	0.286283	1.66289	0.326574	-1.09472	0.729719	0.403765
COL16A1	W5NSN2	Uncharacterized protein OS	Q07092	Collagen alpha-1(XVI) chain	ECM	0.177579	0.972361	0.113257	-1.79253	0.000174484	-3.81021			+
COL18A1	W5PST4	Uncharacterized protein OS	P39060	Collagen alpha-1(XVIII) chain [Cleaved into: Endostatin]	ECM	0.000898904	-3.68149	0.475279	0.809291	0.00825136	-2.60194	+		+
COL1A1	W5P481	Uncharacterized protein OS	P02452	Collagen alpha-1(I) chain (Alpha-1 type I collagen)	ECM	0.523265	-0.130404	0.596506	0.100708	5.12371e-08	-3.07649			+
COL1A1	Q9MZW3	Type I collagen alpha 1 (Fragment) OS	P02452	Collagen alpha-1(I) chain (Alpha-1 type I collagen)	ECM	0.241523	1.0185	0.608146	0.539228	3.74335e-06	-8.48204			+
COL2A1	W5QDH3	Uncharacterized protein OS	P02458	Collagen alpha-1(II) chain (Alpha-1 type II collagen) [Cleaved into: Collagen alpha-1(II) chain; Chondrocalcin]	ECM	0.446404	-0.756433	0.224801	-2.50304	5.93551e-06	-7.59278			+
COL4A1	W5P813	Uncharacterized protein (Fragment) OS	P02462	Collagen alpha-1(IV) chain [Cleaved into: Arresten]	ECM	0.306841	1.06649	0.995607	0.00277646	0.0568239	-2.14807			+
COL4A3BP	W5Q5K0	Uncharacterized protein (Fragment) OS	Q9Y5P4	Collagen type IV alpha-3-binding protein (Ceramide transfer protein) (hCERT) (Goodpasture antigen-binding protein) (GPBP) (START domain-containing protein 11) (StARD11) (StAR-related lipid transfer protein 11)	ECM	0.581534	-0.754673	0.410576	0.39193	0.00266731	-3.10058			+
COL5A1	W5NVR8	Uncharacterized protein (Fragment) OS	P20908	Collagen alpha-1(V) chain	ECM	1.26011e-05	3.48309	0.532862	0.333239	8.71726e-08	-5.3538	+		+
COL5A2	W5Q4M3	Uncharacterized protein OS	P05997	Collagen alpha-2(V) chain	ECM	0.0147992	2.79292	0.263921	0.751856	0.000169886	-5.38467	+		+
COL5A3	W5PXA7	Uncharacterized protein (Fragment) OS	P25940	Collagen alpha-3(V) chain	ECM	0.316016	1.08069	0.590159	0.143055	0.00209198	-2.52329			+
COL6A1	W5PTE9	Uncharacterized protein OS	P12109	Collagen alpha-1(VI) chain	ECM	0.0360766	-0.541906	0.00265824	1.65605	0.000246423	-1.70002			+
COL6A2	W5PTN6	Uncharacterized protein (Fragment) OS	P12110	Collagen alpha-2(VI) chain	ECM	0.182854	-0.393647	0.676152	0.227365	0.764841	-0.140323
COL6A3	W5QCP9	Uncharacterized protein OS	P12111	Collagen alpha-3(VI) chain	ECM	0.297878	0.27713	0.348015	-0.185047	0.0007445	1.14678			+
COL9A1	W5PPQ0	Uncharacterized protein OS	P20849	Collagen alpha-1(IX) chain	ECM	0.169204	-0.699306	0.134161	-4.11074	0.174045	-0.896267
COL9A2	W5QG67	Uncharacterized protein (Fragment) OS	Q14055	Collagen alpha-2(IX) chain	ECM	0.812692	0.135064	0.214663	-3.93695	0.196144	-1.25222
COLGALT1	W5Q3J3	Uncharacterized protein OS	Q8NBJ5	Procollagen galactosyltransferase 1 (EC 2.4.1.50) (Collagen beta(1-O)galactosyltransferase 1) (Glycosyltransferase 25 family member 1) (Hydroxylysine galactosyltransferase 1)	ECM	2.09531e-07	7.43315	0.619526	-0.335591	0.011354	2.19133	+		+
COMMD3	W5NTC4	Uncharacterized protein OS	Q9UBI1	COMM domain-containing protein 3 (Protein Bup) (Protein PIL)	CD	0.0381125	-1.01303	0.873909	0.171252	0.00280205	-2.46898			+
COMMD9	W5QCJ4	Uncharacterized protein OS	Q9P000	COMM domain-containing protein 9	CD	0.202813	-0.842651	0.0114649	-0.947458	0.000720122	-2.55723			+
COMP	W5PMS1	Uncharacterized protein (Fragment) OS	P49747	Cartilage oligomeric matrix protein (COMP) (Thrombospondin-5) (TSP5)	ECM	0.236856	0.58461	0.273276	-1.20778	2.71463e-06	5.19058			+
COPA	W5PFV7	Coatomer subunit alpha OS	P53621	Coatomer subunit alpha (Alpha-coat protein) (Alpha-COP) (HEP-COP) (HEPCOP) [Cleaved into: Xenin (Xenopsin-related peptide); Proxenin]	CD	0.0139426	1.87898	0.132499	-0.69135	2.10046e-05	-2.74653	+		+
COPB1	W5PAH6	Coatomer subunit beta OS	P53618	Coatomer subunit beta (Beta-coat protein) (Beta-COP)	CD	0.1817	1.3658	0.317743	-1.01058	0.00126405	-5.23671			+
COPB2	W5PAX6	Uncharacterized protein OS	P35606	Coatomer subunit beta' (Beta'-coat protein) (Beta'-COP) (p102)	CD	0.212393	0.536458	0.0526259	-0.398677	7.2244e-07	-3.93759			+
COPE	W5PL65	Uncharacterized protein OS	O14579	Coatomer subunit epsilon (Epsilon-coat protein) (Epsilon-COP)	CD	0.157443	1.95881	0.18747	0.890506	0.00021135	-4.21173			+
COPG1	W5P0R0	Uncharacterized protein (Fragment) OS	Q9Y678	Coatomer subunit gamma-1 (Gamma-1-coat protein) (Gamma-1-COP)	CD	0.0624696	1.62709	0.0995289	-0.488599	2.41671e-06	-4.43845			+
COPG2	W5P6R0	Uncharacterized protein (Fragment) OS	Q9UBF2	Coatomer subunit gamma-2 (Gamma-2-coat protein) (Gamma-2-COP)	CD	0.270371	0.988521	0.562123	-0.570146	0.732076	-0.376019
COPS2	W5QIM2	Uncharacterized protein OS	P61201	COP9 signalosome complex subunit 2 (SGN2) (Signalosome subunit 2) (Alien homolog) (JAB1-containing signalosome subunit 2) (Thyroid receptor-interacting protein 15) (TR-interacting protein 15) (TRIP-15)	CD	0.152907	-0.668276	0.226733	-0.542075	0.0962907	-0.831452
COPS3	W5NV31	Uncharacterized protein OS	Q9UNS2	COP9 signalosome complex subunit 3 (SGN3) (Signalosome subunit 3) (JAB1-containing signalosome subunit 3)	CD	0.160692	-1.2552	0.153719	-1.75415	0.0162556	-2.88264			+
COPS4	W5NVD7	Uncharacterized protein OS	Q9BT78	COP9 signalosome complex subunit 4 (SGN4) (Signalosome subunit 4) (JAB1-containing signalosome subunit 4)	CD	0.48228	0.283189	0.57468	-0.192376	6.9004e-05	-2.4978			+
COPS5	W5NQJ2	Uncharacterized protein (Fragment) OS	Q92905	COP9 signalosome complex subunit 5 (SGN5) (Signalosome subunit 5) (EC 3.4.-.-) (Jun activation domain-binding protein 1)	CD	0.946717	0.0636559	0.405661	-0.861082	0.0204061	-3.05105			+
COPS6	W5Q942	Uncharacterized protein OS	Q7L5N1	COP9 signalosome complex subunit 6 (SGN6) (Signalosome subunit 6) (JAB1-containing signalosome subunit 6) (MOV34 homolog) (Vpr-interacting protein) (hVIP)	CD	0.650934	0.543888	0.594684	-0.231299	0.0191444	-2.11211			+
COPS7A	W5PAD3	Uncharacterized protein OS	Q9UBW8	COP9 signalosome complex subunit 7a (SGN7a) (Signalosome subunit 7a) (Dermal papilla-derived protein 10) (JAB1-containing signalosome subunit 7a)	CD	0.772608	-0.254558	0.61151	-0.389402	0.000532746	-3.08087			+
COPS8	W5QCT2	Uncharacterized protein OS	Q99627	COP9 signalosome complex subunit 8 (SGN8) (Signalosome subunit 8) (COP9 homolog) (hCOP9) (JAB1-containing signalosome subunit 8)	CD	0.344991	1.00108	0.959926	-0.0692097	0.170823	-1.51514
COPZ1	W5Q3X7	Uncharacterized protein OS	P61923	Coatomer subunit zeta-1 (Zeta-1-coat protein) (Zeta-1 COP)	CD	0.713928	-0.463108	0.133198	-1.63634	0.0366005	-2.8749			+
COPZ2	W5PBW8	Uncharacterized protein (Fragment) OS	Q9P299	Coatomer subunit zeta-2 (Zeta-2-coat protein) (Zeta-2 COP)	CD	0.807895	0.213976	0.0184995	-1.67063	0.000306124	-4.50416			+
CORO1A	W5P098	Coronin OS	P31146	Coronin-1A (Coronin-like protein A) (Clipin-A) (Coronin-like protein p57) (Tryptophan aspartate-containing coat protein) (TACO)	CD	0.030023	1.14906	0.000712382	2.20561	3.7475e-06	2.79272			+
CORO1B	W5PR73	Coronin (Fragment) OS	Q9BR76	Coronin-1B (Coronin-2)	CD	0.0607532	-1.84557	0.812656	0.138355	0.0745347	-1.89266			+
CORO1C	W5Q951	Coronin OS	Q9ULV4	Coronin-1C (Coronin-3) (hCRNN4)	CD	0.000286395	-0.791089	0.760497	0.108171	0.00884509	-0.753883
COTL1	W5PMP1	Uncharacterized protein OS	Q14019	Coactosin-like protein	CD	0.243592	-0.324011	0.917514	0.0802911	0.463763	0.54669
CP	Q9XT27	Ceruloplasmin OS	P00450	Ceruloplasmin (EC 1.16.3.1) (Ferroxidase)	IST	3.24451e-06	0.978213	1.10451e-06	5.71159	5.44256e-09	7.16883	+	+	+
CPB2	W5PD62	Uncharacterized protein OS	Q96IY4	Carboxypeptidase B2 (EC 3.4.17.20) (Carboxypeptidase U) (CPU) (Plasma carboxypeptidase B) (pCPB) (Thrombin-activable fibrinolysis inhibitor) (TAFI)	IST	0.419193	-0.334264	0.435148	0.343263	0.668797	0.185969
CPE	W5Q3Q3	Uncharacterized protein OS	P16870	Carboxypeptidase E (CPE) (EC 3.4.17.10) (Carboxypeptidase H) (CPH) (Enkephalin convertase) (Prohormone-processing carboxypeptidase)	IST	0.0311172	-1.42308	0.14107	-1.99571	0.00767782	-1.31993			+
CPNE1	W5PYQ9	Uncharacterized protein OS	Q99829	Copine-1 (Chromobindin 17) (Copine I)	CD	0.0553166	1.57141	0.0896224	-1.23189	0.179037	0.699308
CPNE3	W5PR51	Uncharacterized protein OS	O75131	Copine-3 (Copine III)	CD	0.916959	0.0981967	0.603925	-0.213011	0.787093	-0.256278
CPPED1	W5PBC0	Uncharacterized protein (Fragment) OS	Q9BRF8	Serine/threonine-protein phosphatase CPPED1 (EC 3.1.3.16) (Calcineurin-like phosphoesterase domain-containing protein 1) (Complete S-transactivated protein 1)	CD	0.931411	0.107848	0.19915	-0.79624	0.82811	-0.193628
CPS1	W5QD37	Uncharacterized protein OS	P31327	Carbamoyl-phosphate synthase [ammonia], mitochondrial (EC 6.3.4.16) (Carbamoyl-phosphate synthetase I) (CPSase I)	CD	0.68514	0.154273	0.172977	1.92901	0.186757	-1.70148
CPSF3	W5Q0D9	Uncharacterized protein OS	Q9UKF6	Cleavage and polyadenylation specificity factor subunit 3 (EC 3.1.27.-) (Cleavage and polyadenylation specificity factor 73 kDa subunit) (CPSF 73 kDa subunit) (mRNA 3'-end-processing endonuclease CPSF-73)	CD	0.659647	-0.28715	0.737257	0.284533	0.0535025	-1.52892			+
CPSF6	W5QH63	Uncharacterized protein (Fragment) OS	Q16630	Cleavage and polyadenylation specificity factor subunit 6 (Cleavage and polyadenylation specificity factor 68 kDa subunit) (CFIm68) (CPSF 68 kDa subunit) (Pre-mRNA cleavage factor Im 68 kDa subunit) (Protein HPBRII-4/7)	CD	0.0557249	-2.09902	0.722103	-0.232506	0.00649886	-3.27868			+
CPSF7	W5PTS9	Uncharacterized protein OS	Q8N684	Cleavage and polyadenylation specificity factor subunit 7 (Cleavage and polyadenylation specificity factor 59 kDa subunit) (CFIm59) (CPSF 59 kDa subunit) (Pre-mRNA cleavage factor Im 59 kDa subunit)	CD	0.0998893	2.21428	0.626967	-0.728151	0.529989	-1.08458
CPXM2	W5PIV5	Uncharacterized protein (Fragment) OS	Q8N436	Inactive carboxypeptidase-like protein X2	GS	0.0157018	-1.15934	0.840374	-0.120598	0.352504	-0.425415
CRABP1	W5NRM7	Uncharacterized protein OS	P29762	Cellular retinoic acid-binding protein 1 (Cellular retinoic acid-binding protein I) (CRABP-I)	CD	0.000617227	-4.87053	0.0551347	-0.623786	8.47124e-05	-6.23296	+		+
CRABP2	W5P895	Uncharacterized protein OS	P29373	Cellular retinoic acid-binding protein 2 (Cellular retinoic acid-binding protein II) (CRABP-II)	CD	0.584994	-0.166213	0.660246	0.142203	0.20348	-0.398809
CREB1	W5QBZ9	Uncharacterized protein OS	P16220	Cyclic AMP-responsive element-binding protein 1 (CREB-1) (cAMP-responsive element-binding protein 1)	CD	0.252995	-0.629279	0.955245	-0.057147	0.00596678	-2.28045			+
CRELD2	W5QEF3	Uncharacterized protein OS	Q6UXH1	Cysteine-rich with EGF-like domain protein 2	CD	0.00549451	-2.39502	0.104684	1.11212	2.87025e-07	-3.40547	+		+
Crisp3	D6PX64	Cysteine-rich secretory protein 3 OS	P54108	Cysteine-rich secretory protein 3 (CRISP-3) (Specific granule protein of 28 kDa) (SGP28)	GS-IIR	0.219178	0.462346	0.756038	0.338228	0.00176152	4.10981			+
CRK	W5PRS6	Uncharacterized protein OS	P46108	Adapter molecule crk (Proto-oncogene c-Crk) (p38)		0.0384133	-0.81273	0.121705	-0.985407	0.00056373	-1.93363			+
CRKL	W5Q4Z9	Uncharacterized protein OS	P46109	Crk-like protein	CD	0.382612	-0.403496	0.108262	-1.17121	0.0322593	-1.60994			+
CRP	W5PD71	Uncharacterized protein OS	P02741	C-reactive protein [Cleaved into: C-reactive protein(1-205)]	IST	0.0790998	0.781457	0.944875	-0.0584803	4.78971e-06	5.8419			+
CRTAP	W5Q246	Uncharacterized protein OS	O75718	Cartilage-associated protein	ECM	0.25647	1.25275	0.629293	-0.287949	0.000249654	-4.67143			+
CRYAB	W5Q0R4	Alpha-crystallin B chain OS	P02511	Alpha-crystallin B chain (Alpha(B)-crystallin) (Heat shock protein beta-5) (HspB5) (Renal carcinoma antigen NY-REN-27) (Rosenthal fiber component)	CD	0.000517925	3.38228	0.706706	-0.40998	0.248025	1.01349	+
CRYL1	W5PWX3	Uncharacterized protein OS	Q9Y2S2	Lambda-crystallin homolog (EC 1.1.1.45) (L-gulonate 3-dehydrogenase) (Gul3DH)	CD	0.171374	1.3042	0.196955	-0.604532	0.821665	-0.0929181
CRYM	W5PYW4	Uncharacterized protein OS	Q14894	Ketimine reductase mu-crystallin (EC 1.5.1.25) (NADP-regulated thyroid-hormone-binding protein)	CD	7.80842e-08	-5.79903	0.227966	0.892435	0.00451313	-1.89579	+		+
CRYZ	W5PSF8	Uncharacterized protein OS	Q08257	Quinone oxidoreductase (EC 1.6.5.5) (NADPH:quinone reductase) (Zeta-crystallin)	CD	0.000359258	-1.55357	0.0190668	-0.780272	0.0219737	-0.939316	+
CS	W5PI38	Citrate synthase (Fragment) OS	O75390	Citrate synthase, mitochondrial (EC 2.3.3.1) (Citrate (Si)-synthase)	CD	0.195433	3.28076	0.436481	-2.57159	0.830014	0.609413
CSAD	W5Q5B5	Uncharacterized protein (Fragment) OS	Q9Y600	Cysteine sulfinic acid decarboxylase (EC 4.1.1.29) (Cysteine-sulfinate decarboxylase) (Sulfinoalanine decarboxylase)	CD	0.971006	-0.0338488	0.243246	-1.15263	0.172607	-1.26693
CSDE1	W5QFL4	Uncharacterized protein OS	O75534	Cold shock domain-containing protein E1 (N-ras upstream gene protein) (Protein UNR)	CD	0.469714	0.553557	0.733935	-0.124014	0.000458211	-1.09527			+
CSE1L	W5PR23	Uncharacterized protein OS	P55060	Exportin-2 (Exp2) (Cellular apoptosis susceptibility protein) (Chromosome segregation 1-like protein) (Importin-alpha re-exporter)	CD	0.113627	1.70306	0.160796	-1.74772	0.255405	1.34508
CSF1R	W5P8R4	Uncharacterized protein OS	P07333	Macrophage colony-stimulating factor 1 receptor (CSF-1 receptor) (CSF-1-R) (CSF-1R) (M-CSF-R) (EC 2.7.10.1) (Proto-oncogene c-Fms) (CD antigen CD115)	GS-GF	0.0756691	-1.55122	0.000683631	1.87594	4.09119e-05	-3.8934			+
CSK	W5NZ63	Uncharacterized protein OS	P41240	Tyrosine-protein kinase CSK (EC 2.7.10.2) (C-Src kinase) (Protein-tyrosine kinase CYL)	CD	0.114796	1.59196	0.173199	-0.471821	0.0889868	-0.434052
CSPG4	W5NV12	Uncharacterized protein OS	Q6UVK1	Chondroitin sulfate proteoglycan 4 (Chondroitin sulfate proteoglycan NG2) (Melanoma chondroitin sulfate proteoglycan) (Melanoma-associated chondroitin sulfate proteoglycan)	GS	0.869641	-0.104878	0.488814	-0.462827	9.27368e-06	-4.83205			+
CSRP1	W5QBH1	Uncharacterized protein OS	P21291	Cysteine and glycine-rich protein 1 (Cysteine-rich protein 1) (CRP) (CRP1) (Epididymis luminal protein 141) (HEL-141)	CD	0.0143229	-0.861162	0.911836	0.0369692	0.940781	0.0237214
CSRP2	W5PZX1	Uncharacterized protein OS	Q16527	Cysteine and glycine-rich protein 2 (Cysteine-rich protein 2) (CRP2) (LIM domain only protein 5) (LMO-5) (Smooth muscle cell LIM protein) (SmLIM)	CD	0.256868	1.04301	0.176081	-0.620248	0.0061585	0.818057
CSRP3	W5PGK1	Uncharacterized protein OS	P50461	Cysteine and glycine-rich protein 3 (Cardiac LIM protein) (Cysteine-rich protein 3) (CRP3) (LIM domain protein, cardiac) (Muscle LIM protein)	CD	0.557113	-0.430903	0.0458848	-3.6615	0.3761	-1.48573
CST3	K4P494	Cystatin C OS	P01034	Cystatin-C (Cystatin-3) (Gamma-trace) (Neuroendocrine basic polypeptide) (Post-gamma-globulin)	GS-IIR-PP	2.60938e-06	-3.67389	0.824121	-0.281161	0.0321384	-1.39066	+		+
CST6	W5NTB3	Cystatin-B OS	Q15828	Cystatin-M (Cystatin-6) (Cystatin-E)	GS-IIR-PP	3.1639e-05	-2.83945	0.0111128	2.5283	0.143315	-0.728245	+
CSTB	Q10994	Cystatin-B OS	P04080	Cystatin-B (CPI-B) (Liver thiol proteinase inhibitor) (Stefin-B)	CD	3.83463e-05	-2.55085	0.138618	-0.854871	0.0531469	-0.969276	+
CSTB	W5PP47	Cystatin-B (Fragment) OS	P04080	Cystatin-B (CPI-B) (Liver thiol proteinase inhibitor) (Stefin-B)	GS-IIR-PP	0.0835545	-1.38194	0.084793	-2.31531	0.344948	1.16428
CSTF2	W5NSC2	Uncharacterized protein OS	P33240	Cleavage stimulation factor subunit 2 (CF-1 64 kDa subunit) (Cleavage stimulation factor 64 kDa subunit) (CSTF 64 kDa subunit) (CstF-64)	CD	0.221983	-0.90546	0.435412	-0.797895	0.254251	-1.083
CTBP1	W5Q3P0	Uncharacterized protein OS	Q13363	C-terminal-binding protein 1 (CtBP1) (EC 1.1.1.-)	CD	0.843429	-0.153426	0.700586	-0.161072	0.00234609	-1.60342			+
CTHRC1	W5Q4T5	Uncharacterized protein OS	Q96CG8	Collagen triple helix repeat-containing protein 1 (Protein NMTC1)	ECM	0.601043	0.461766	0.578755	-0.55872	6.90006e-05	-5.77314			+
CTNNA1	W5Q5C7	Uncharacterized protein OS	P35221	Catenin alpha-1 (Alpha E-catenin) (Cadherin-associated protein) (Renal carcinoma antigen NY-REN-13)	CD	0.0400882	-1.27872	0.214022	-0.852949	6.46912e-05	-3.08702			+
CTNNA2	W5QGP2	Uncharacterized protein OS	P26232	Catenin alpha-2 (Alpha N-catenin) (Alpha-catenin-related protein)	CD	0.0379271	3.43659	0.981284	0.0445445	0.271335	2.07213	+
CTNNB1	W5NY24	Uncharacterized protein OS	P35222	Catenin beta-1 (Beta-catenin)	CD	0.0124892	-1.76507	0.167473	-0.590626	0.000107838	-1.96795	+		+
CTNNB1	M4WGF1	Catenin (Cadherin-associated protein) beta 1 OS	P35222	Catenin beta-1 (Beta-catenin)	CD	0.464093	-0.533595	0.00412125	-2.30634	0.247765	-0.733925
CTNNBL1	W5Q9P0	Uncharacterized protein OS	Q8WYA6	Beta-catenin-like protein 1 (Nuclear-associated protein) (NAP) (Testis development protein NYD-SP19)	CD	0.674715	-0.189688	0.0418184	-1.32821	0.16082	-0.734607
CTNND1	W5PLW1	Uncharacterized protein OS	O60716	Catenin delta-1 (Cadherin-associated Src substrate) (CAS) (p120 catenin) (p120(ctn)) (p120(cas))	CD	0.586563	-0.346021	0.758808	-0.222582	0.00393704	-2.22866			+
CTPS2	W5PTU0	CTP synthase OS	Q9NRF8	CTP synthase 2 (EC 6.3.4.2) (CTP synthetase 2) (UTP--ammonia ligase 2)	CD	0.591586	-0.41936	0.138195	-1.23608	0.00780809	-2.9485			+
CTRB1	W5P9F4	Uncharacterized protein OS	P17538	Chymotrypsinogen B (EC 3.4.21.1) [Cleaved into: Chymotrypsin B chain A; Chymotrypsin B chain B; Chymotrypsin B chain C]	IST	0.568724	-0.319031	0.0180486	2.79956	0.00435244	-3.4336			+
CTSB	W5Q0Z2	Cathepsin B OS	P07858	Cathepsin B (EC 3.4.22.1) (APP secretase) (APPS) (Cathepsin B1) [Cleaved into: Cathepsin B light chain; Cathepsin B heavy chain]	GS-IIR-PP	0.489522	0.423314	8.98707e-05	1.50099	0.0593113	-0.784336
CTSC	W5P1H0	Uncharacterized protein (Fragment) OS	P53634	Dipeptidyl peptidase 1 (EC 3.4.14.1) (Cathepsin C) (Cathepsin J) (Dipeptidyl peptidase I) (DPP-I) (DPPI) (Dipeptidyl transferase) [Cleaved into: Dipeptidyl peptidase 1 exclusion domain chain (Dipeptidyl peptidase I exclusion domain chain); Dipeptidyl peptidase 1 heavy chain (Dipeptidyl peptidase I heavy chain); Dipeptidyl peptidase 1 light chain (Dipeptidyl peptidase I light chain)]	CD	1.68195e-05	2.9928	0.448751	0.715917	0.487367	-0.294213	+
CTSD	Q9MZS8	Cathepsin D (Fragment) OS	P07339	Cathepsin D (EC 3.4.23.5) [Cleaved into: Cathepsin D light chain; Cathepsin D heavy chain]	GS-IIR-PP	0.0724731	0.999237	0.0691481	1.18902	0.220297	-0.612748
CTSS	W5QI70	Uncharacterized protein (Fragment) OS	P25774	Cathepsin S (EC 3.4.22.27)	CD	0.663654	-0.212059	0.908013	0.152567	0.139068	1.93778
CTSV	W5PEY2	Uncharacterized protein OS	O60911	Cathepsin L2 (EC 3.4.22.43) (Cathepsin U) (Cathepsin V)	CD	0.785537	-0.342929	0.0750545	-1.92098	0.0663081	-2.63096			+
CTSZ	W5Q3N1	Uncharacterized protein (Fragment) OS	Q9UBR2	Cathepsin Z (EC 3.4.18.1) (Cathepsin P) (Cathepsin X)	CD	0.00172659	2.9135	0.606295	0.540275	0.877889	0.155375	+
CTTN	W5NQM8	Uncharacterized protein (Fragment) OS	Q14247	Src substrate cortactin (Amplaxin) (Oncogene EMS1)	CD	0.00600902	2.37446	0.645135	-0.211367	1.66536e-06	-2.10903	+		+
CUL1	W5QBL2	Uncharacterized protein OS	Q13616	Cullin-1 (CUL-1)	CD	0.946235	0.0415071	0.061135	-1.15518	0.0137134	-2.20016			+
CUL2	W5Q6E0	Uncharacterized protein (Fragment) OS	Q13617	Cullin-2 (CUL-2)	CD	0.0986371	-0.943149	0.103085	-1.13761	0.225563	-0.686738
CUL3	W5QGT1	Uncharacterized protein OS	Q13618	Cullin-3 (CUL-3)	CD	0.784503	0.254448	0.171008	-1.09323	0.00500699	-3.26441			+
CUL4A	W5PE06	Uncharacterized protein (Fragment) OS	Q13619	Cullin-4A (CUL-4A)	CD	0.136015	-0.757042	0.605686	0.295198	0.00358402	-2.07199			+
CUL4B	W5PUS0	Uncharacterized protein OS	Q13620	Cullin-4B (CUL-4B)	CD	0.250964	-1.04324	0.772729	0.17274	0.113317	-1.50927
CUTA	W5PJA0	Uncharacterized protein (Fragment) OS	O60888	Protein CutA (Acetylcholinesterase-associated protein) (Brain acetylcholinesterase putative membrane anchor)	CD	0.248109	-0.402606	0.46211	-0.526307	0.000353452	-1.66789			+
CWC27	W5P903	Uncharacterized protein OS	Q6UX04	Peptidyl-prolyl cis-trans isomerase CWC27 homolog (PPIase CWC27) (EC 5.2.1.8) (Antigen NY-CO-10) (Serologically defined colon cancer antigen 10)	CD	0.981557	-0.0134872	0.209411	-0.865897	0.00321302	-1.8215			+
CWF19L1	W5PXH5	Uncharacterized protein OS	Q69YN2	CWF19-like protein 1 (C19L1)	CD	0.150108	-0.687693	0.182976	-0.917075	0.101972	-1.02324
CXorf36	W5P2W5	Uncharacterized protein OS	Q9H7Y0	Deleted in autism-related protein 1	CD	0.722401	-0.239298	0.0443326	-1.6414	0.151421	-1.08581
CYFIP1	W5Q2K9	Uncharacterized protein OS	Q7L576	Cytoplasmic FMR1-interacting protein 1 (Specifically Rac1-associated protein 1) (Sra-1) (p140sra-1)	CD	0.189579	-1.28691	0.324997	-1.04347	0.0238981	-2.73182			+
CYGB	C8BKE0	Cytoglobin OS	Q8WWM9	Cytoglobin (Histoglobin) (HGb) (Stellate cell activation-associated protein)	IST	0.00674926	-3.26078	0.0485415	-1.29511	0.0791468	-2.05718	+		+
CYTL1	W5PBC3	Uncharacterized protein (Fragment) OS	Q9NRR1	Cytokine-like protein 1 (Protein C17)	GS-IIR-PP	0.602082	-0.323816	0.275004	-2.97008	0.198474	-1.14357
DAB2	W5PI56	Uncharacterized protein (Fragment) OS	P98082	Disabled homolog 2 (Adaptor molecule disabled-2) (Differentially expressed in ovarian carcinoma 2) (DOC-2) (Differentially-expressed protein 2)	CD	0.688633	0.227714	0.20136	-0.889114	0.0173694	-1.86963			+
DAG1	W5PVZ9	Uncharacterized protein OS	Q14118	Dystroglycan (Dystrophin-associated glycoprotein 1) [Cleaved into: Alpha-dystroglycan (Alpha-DG); Beta-dystroglycan (Beta-DG)]	CD	0.850937	0.241234	0.621586	0.298675	0.0410903	-2.41599			+
DAK	W5PSZ8	Uncharacterized protein (Fragment) OS	-	-		0.728972	-0.286265	0.04316	-2.36519	0.374596	-1.08055
DAP	W5PWQ9	Uncharacterized protein (Fragment) OS	P51397	Death-associated protein 1 (DAP-1)	CD	0.068764	-1.07186	0.175916	-1.77933	0.234687	-0.925913
DARS	W5PLJ1	Uncharacterized protein OS	P14868	Aspartate--tRNA ligase, cytoplasmic (EC 6.1.1.12) (Aspartyl-tRNA synthetase) (AspRS) (Cell proliferation-inducing gene 40 protein)	CD	0.0591861	-1.11355	0.719522	-0.207894	0.017219	-1.89155			+
DBI	W5PSF3	Uncharacterized protein (Fragment) OS	P07108	Acyl-CoA-binding protein (ACBP) (Diazepam-binding inhibitor) (DBI) (Endozepine) (EP)		0.760476	0.196962	0.0157684	-1.81166	0.434491	-0.501852
DBN1	W5P5J0	Uncharacterized protein (Fragment) OS	Q16643	Drebrin (Developmentally-regulated brain protein)	CD	0.000561687	-4.95939	0.656168	0.182855	0.000615731	-5.01974	+		+
DBNL	W5PVX4	Uncharacterized protein OS	Q9UJU6	Drebrin-like protein (Cervical SH3P7) (Cervical mucin-associated protein) (Drebrin-F) (HPK1-interacting protein of 55 kDa) (HIP-55) (SH3 domain-containing protein 7)	CD	0.0747858	-0.223517	0.514281	0.137359	4.06171e-05	-0.941331			+
DBR1	W5PCI0	Uncharacterized protein OS	Q9UK59	Lariat debranching enzyme (EC 3.1.-.-)	CD	0.00319931	-4.19619	0.399704	1.16775	0.00313038	-4.13276	+		+
DCHS1	W5Q5A8	Uncharacterized protein OS	Q96JQ0	Protocadherin-16 (Cadherin-19) (Cadherin-25) (Fibroblast cadherin-1) (Protein dachsous homolog 1)	CD	0.0408169	1.7588	0.400771	-0.286888	1.13965e-06	-2.87219			+
DCK	W5PR96	Uncharacterized protein OS	P27707	Deoxycytidine kinase (dCK) (EC 2.7.1.74)	CD	0.00413292	3.23842	0.0611894	2.77157	0.369127	-1.14766	+
DCLK1	W5P7T2	Uncharacterized protein OS	O15075	Serine/threonine-protein kinase DCLK1 (EC 2.7.11.1) (Doublecortin domain-containing protein 3A) (Doublecortin-like and CAM kinase-like 1) (Doublecortin-like kinase 1)	CD	0.291512	-0.625869	0.65575	0.820408	2.38687e-05	-5.34151			+
DCLK1	W5PLE0	Uncharacterized protein (Fragment) OS	O15075	Serine/threonine-protein kinase DCLK1 (EC 2.7.11.1) (Doublecortin domain-containing protein 3A) (Doublecortin-like and CAM kinase-like 1) (Doublecortin-like kinase 1)	CD	0.998423	0.00223796	0.759493	0.178757	8.43342e-05	-6.54448			+
DCLK2	W5PA16	Uncharacterized protein OS	Q8N568	Serine/threonine-protein kinase DCLK2 (EC 2.7.11.1) (CaMK-like CREB regulatory kinase 2) (CL2) (CLICK-II) (CLICK2) (Doublecortin domain-containing protein 3B) (Doublecortin-like and CAM kinase-like 2) (Doublecortin-like kinase 2)	CD	0.061598	-1.79732	0.226486	-0.915193	0.000182648	-3.5016			+
DCN	W5Q2F5	Decorin OS	P07585	Decorin (Bone proteoglycan II) (PG-S2) (PG40)	ECM	0.153196	-0.374077	0.269929	-0.416842	1.25787e-06	2.14956			+
DCPS	W5PTA9	Uncharacterized protein OS	Q96C86	m7GpppX diphosphatase (EC 3.6.1.59) (DCS-1) (Decapping scavenger enzyme) (Hint-related 7meGMP-directed hydrolase) (Histidine triad nucleotide-binding protein 5) (Histidine triad protein member 5) (HINT-5) (Scavenger mRNA-decapping enzyme DcpS)	CD	0.911629	0.081255	0.0758595	-0.614374	7.6863e-05	-1.60381			+
DCTN1	W5PSJ3	Uncharacterized protein OS	Q14203	Dynactin subunit 1 (150 kDa dynein-associated polypeptide) (DAP-150) (DP-150) (p135) (p150-glued)	CD	0.00858247	-1.60308	0.864807	-0.115727	0.000857876	-2.93054	+		+
DCTN2	W5P8K0	Uncharacterized protein OS	Q13561	Dynactin subunit 2 (50 kDa dynein-associated polypeptide) (Dynactin complex 50 kDa subunit) (DCTN-50) (p50 dynamitin)	CD	0.00364569	-1.72102	0.615282	-0.191472	0.000468636	-2.464	+		+
DCTN3	W5PHG7	Uncharacterized protein (Fragment) OS	O75935	Dynactin subunit 3 (Dynactin complex subunit 22 kDa subunit) (p22)	CD	0.167687	-1.38168	0.358506	-0.576645	0.000638148	-4.07362			+
DCTN5	W5Q758	Uncharacterized protein OS	Q9BTE1	Dynactin subunit 5 (Dynactin subunit p25)	CD	0.77043	-0.126852	0.0108831	-2.96489	0.957019	-0.0386699
DCTPP1	W5P8H4	Uncharacterized protein OS	Q9H773	dCTP pyrophosphatase 1 (EC 3.6.1.12) (Deoxycytidine-triphosphatase 1) (dCTPase 1) (RS21C6) (XTP3-transactivated gene A protein)	CD	0.121068	-1.63072	0.925344	-0.0346683	1.40223e-06	-5.4128			+
DCUN1D1	W5QHK5	DCN1-like protein (Fragment) OS	Q96GG9	DCN1-like protein 1 (DCUN1 domain-containing protein 1) (Defective in cullin neddylation protein 1-like protein 1) (Squamous cell carcinoma-related oncogene)	CD	0.056816	1.55091	0.675775	-0.169601	0.0198078	-2.00227			+
DDAH1	W5PY34	Uncharacterized protein OS	O94760	N(G),N(G)-dimethylarginine dimethylaminohydrolase 1 (DDAH-1) (Dimethylarginine dimethylaminohydrolase 1) (EC 3.5.3.18) (DDAHI) (Dimethylargininase-1)	CD	0.0322435	-1.41409	0.000389939	-3.66041	0.14771	1.05105		+
DDAH2	W5P671	Uncharacterized protein (Fragment) OS	O95865	N(G),N(G)-dimethylarginine dimethylaminohydrolase 2 (DDAH-2) (Dimethylarginine dimethylaminohydrolase 2) (EC 3.5.3.18) (DDAHII) (Dimethylargininase-2) (Protein G6a) (S-phase protein)	CD	3.3339e-08	-1.69358	0.0328737	-0.736397	0.0344139	-0.410358	+
DDB1	W5PQ34	Uncharacterized protein OS	Q16531	DNA damage-binding protein 1 (DDB p127 subunit) (DNA damage-binding protein a) (DDBa) (Damage-specific DNA-binding protein 1) (HBV X-associated protein 1) (XAP-1) (UV-damaged DNA-binding factor) (UV-damaged DNA-binding protein 1) (UV-DDB 1) (XPE-binding factor) (XPE-BF) (Xeroderma pigmentosum group E-complementing protein) (XPCe)	CD	0.47808	-0.349857	0.167033	-0.978251	0.0407357	-1.74429			+
DDI2	W5PHE6	Uncharacterized protein OS	Q5TDH0	Protein DDI1 homolog 2	CD	0.339201	0.452004	0.901634	0.0640752	0.0380259	-1.04125
DDRGK1	W5P1X0	Uncharacterized protein (Fragment) OS	Q96HY6	DDRGK domain-containing protein 1 (Dashurin) (UFM1-binding and PCI domain-containing protein 1)	CD	0.74956	0.281454	0.432841	-0.608881	0.0167638	-2.48992			+
DDX1	W5Q4E3	Uncharacterized protein OS	Q92499	ATP-dependent RNA helicase DDX1 (EC 3.6.4.13) (DEAD box protein 1) (DEAD box protein retinoblastoma) (DBP-RB)	CD	0.675386	-0.56026	0.255015	0.497985	0.0163182	-3.01374			+
DDX17	W5Q1M9	Uncharacterized protein (Fragment) OS	Q92841	Probable ATP-dependent RNA helicase DDX17 (EC 3.6.4.13) (DEAD box protein 17) (DEAD box protein p72) (RNA-dependent helicase p72)	CD	0.000160471	2.23819	0.701822	0.20703	0.00175319	-1.69219	+		+
DDX21	W5P5J5	Uncharacterized protein OS	Q9NR30	Nucleolar RNA helicase 2 (EC 3.6.4.13) (DEAD box protein 21) (Gu-alpha) (Nucleolar RNA helicase Gu) (Nucleolar RNA helicase II) (RH II/Gu)	CD	0.00108854	2.99106	0.00281689	2.47067	0.079436	-0.628719	+
DDX23	W5QCS1	Uncharacterized protein OS	Q9BUQ8	Probable ATP-dependent RNA helicase DDX23 (EC 3.6.4.13) (100 kDa U5 snRNP-specific protein) (DEAD box protein 23) (PRP28 homolog) (U5-100kD)	CD	0.0701282	1.47698	0.975255	-0.0173953	0.206875	-0.965312
DDX31	W5P7B0	Uncharacterized protein OS	Q9H8H2	Probable ATP-dependent RNA helicase DDX31 (EC 3.6.4.13) (DEAD box protein 31) (Helicain)	CD	0.0930726	-1.44764	0.785433	0.157463	0.0113168	-2.11121			+
DDX39B	W5PG71	Uncharacterized protein (Fragment) OS	Q13838	Spliceosome RNA helicase DDX39B (EC 3.6.4.13) (56 kDa U2AF65-associated protein) (ATP-dependent RNA helicase p47) (DEAD box protein UAP56) (HLA-B-associated transcript 1 protein)	CD	0.163514	-0.445113	0.0295261	-0.711295	0.00027921	-1.39837			+
DDX3X	W5NWP4	Uncharacterized protein OS	O00571	ATP-dependent RNA helicase DDX3X (EC 3.6.4.13) (DEAD box protein 3, X-chromosomal) (DEAD box, X isoform) (Helicase-like protein 2) (HLP2)	CD	0.919248	0.12397	0.0535266	-1.33142	0.0334577	1.81944			+
DDX42	W5PVN5	Uncharacterized protein OS	Q86XP3	ATP-dependent RNA helicase DDX42 (EC 3.6.4.13) (DEAD box protein 42) (RNA helicase-like protein) (RHELP) (RNA helicase-related protein) (RNAHP) (SF3b DEAD box protein) (Splicing factor 3B-associated 125 kDa protein) (SF3b125)	CD	0.898085	-0.115156	0.12865	-0.71731	0.029658	-2.10004			+
DDX5	W5Q0A5	Uncharacterized protein (Fragment) OS	P17844	Probable ATP-dependent RNA helicase DDX5 (EC 3.6.4.13) (DEAD box protein 5) (RNA helicase p68)	CD	9.97531e-05	3.85377	0.959689	0.0311054	0.386422	-0.527366	+
DDX6	W5PPA7	Uncharacterized protein OS	P26196	Probable ATP-dependent RNA helicase DDX6 (EC 3.6.4.13) (ATP-dependent RNA helicase p54) (DEAD box protein 6) (Oncogene RCK)	CD	0.136234	1.13779	0.0328101	-2.76679	0.316776	-1.1841
DEK	W5PKS8	Uncharacterized protein OS	P35659	Protein DEK	CD	0.0162625	3.12758	0.601394	0.330407	0.000277576	-1.32618	+		+
DENR	W5PFB4	Uncharacterized protein (Fragment) OS	O43583	Density-regulated protein (DRP) (Protein DRP1) (Smooth muscle cell-associated protein 3) (SMAP-3)	CD	0.209654	1.60882	0.924039	-0.0798073	0.101165	-2.12471			+
DES	W5QG29	Uncharacterized protein OS	P17661	Desmin	CD	0.0789121	-0.828591	0.0719755	-2.55852	0.016638	-3.71323			+
DFFA	W5P4V7	Uncharacterized protein OS	O00273	DNA fragmentation factor subunit alpha (DNA fragmentation factor 45 kDa subunit) (DFF-45) (Inhibitor of CAD) (ICAD)	CD	0.836593	-0.200651	0.69231	0.463655	0.0295562	-2.43013			+
DFNA5	W5PM41	Uncharacterized protein OS	O60443	Non-syndromic hearing impairment protein 5 (Inversely correlated with estrogen receptor expression 1) (ICERE-1)	CD	0.899908	0.122021	0.351704	-1.1242	0.0947731	-1.9414			+
DHDH	W5PSA0	Uncharacterized protein OS	Q9UQ10	Trans-1,2-dihydrobenzene-1,2-diol dehydrogenase (EC 1.3.1.20) (D-xylose 1-dehydrogenase) (D-xylose-NADP dehydrogenase) (EC 1.1.1.179) (Dimeric dihydrodiol dehydrogenase) (Hum2DD)	CD	0.241091	1.64627	0.0251472	-2.81501	0.953484	0.0924842
DHFR	W5PZI9	Uncharacterized protein OS	P00374	Dihydrofolate reductase (EC 1.5.1.3)	CD	0.268992	-0.722329	0.316737	-0.605477	0.000107566	-3.90705			+
DHRS11	W5QAX4	Uncharacterized protein (Fragment) OS	Q6UWP2	Dehydrogenase/reductase SDR family member 11 (EC 1.1.-.-) (Short-chain dehydrogenase/reductase family 24C member 1)	CD	0.751131	0.155386	0.72103	-0.191652	0.000346208	-2.54285			+
DHX15	W5P7B4	Uncharacterized protein OS	O43143	Pre-mRNA-splicing factor ATP-dependent RNA helicase DHX15 (EC 3.6.4.13) (ATP-dependent RNA helicase #46) (DEAH box protein 15)	CD	0.564185	0.536549	0.0991244	-0.988415	0.0368132	-2.05687			+
DHX36	W5P006	Uncharacterized protein (Fragment) OS	Q9H2U1	ATP-dependent RNA helicase DHX36 (EC 3.6.4.12) (EC 3.6.4.13) (DEAH box protein 36) (G4-resolvase 1) (G4R1) (MLE-like protein 1) (RNA helicase associated with AU-rich element ARE)	CD	0.0632577	-0.986955	0.390373	-0.966478	0.122051	-1.40275
DHX9	W5QCQ4	Uncharacterized protein OS	Q08211	ATP-dependent RNA helicase A (RHA) (EC 3.6.4.13) (DEAH box protein 9) (Leukophysin) (LKP) (Nuclear DNA helicase II) (NDH II)	CD	0.197141	0.460493	0.119609	0.817162	0.000974392	-1.84497			+
DIS3	W5Q139	Uncharacterized protein OS	Q9Y2L1	Exosome complex exonuclease RRP44 (EC 3.1.13.-) (EC 3.1.26.-) (Protein DIS3 homolog) (Ribosomal RNA-processing protein 44)	CD	0.210458	1.58579	0.320434	-0.800807	0.468306	-0.874763
DIS3L2	W5QHT9	DIS3-like exonuclease 2 OS	Q8IYB7	DIS3-like exonuclease 2 (hDIS3L2) (EC 3.1.13.-)	CD	0.561835	-0.645694	0.208869	-1.32852	0.011515	2.7404			+
DKC1	C5ISB3	Dyskeratosis congenita 1 OS	O60832	H/ACA ribonucleoprotein complex subunit 4 (EC 5.4.99.-) (CBF5 homolog) (Dyskerin) (Nopp140-associated protein of 57 kDa) (Nucleolar protein NAP57) (Nucleolar protein family A member 4) (snoRNP protein DKC1)	CD	0.0860362	0.699203	0.7901	0.249651	0.0304291	-1.82678			+
DKK3	W5PHV5	Uncharacterized protein OS	Q9UBP4	Dickkopf-related protein 3 (Dickkopf-3) (Dkk-3) (hDkk-3)	GS-DIFF	2.33588e-06	-1.73175	0.00139785	0.988855	1.68919e-05	-1.74937	+		+
DLG1	W5QGN5	Uncharacterized protein OS	Q12959	Disks large homolog 1 (Synapse-associated protein 97) (SAP-97) (SAP97) (hDlg)	CD	0.132274	-1.59512	0.278334	-0.462611	0.000450772	-3.67281			+
DLG2	W5P557	Uncharacterized protein (Fragment) OS	Q15700	Disks large homolog 2 (Channel-associated protein of synapse-110) (Chapsyn-110) (Postsynaptic density protein PSD-93)	CD	0.148252	-0.98942	0.591853	0.501771	0.176645	-1.3761
DLGAP4	W5Q296	Uncharacterized protein OS	Q9Y2H0	Disks large-associated protein 4 (DAP-4) (PSD-95/SAP90-binding protein 4) (SAP90/PSD-95-associated protein 4) (SAPAP-4)	CD	0.736045	0.548207	0.711353	-0.165027	0.218336	-1.57509
DLK1	D4YW71	Delta-like 1 homolog (Drosophila) isoform A OS	P80370	Protein delta homolog 1 (DLK-1) (pG2) [Cleaved into: Fetal antigen 1 (FA1)]	CD	0.168469	-1.80119	0.253485	-0.82193	0.00499109	-4.29432			+
DNAJA1	W5PLY3	Uncharacterized protein (Fragment) OS	P31689	DnaJ homolog subfamily A member 1 (DnaJ protein homolog 2) (HSDJ) (Heat shock 40 kDa protein 4) (Heat shock protein J2) (HSJ-2) (Human DnaJ protein 2) (hDj-2)	CD	0.200875	1.51024	0.254568	0.397725	0.0423112	-2.04365			+
DNAJA2	W5Q354	Uncharacterized protein (Fragment) OS	O60884	DnaJ homolog subfamily A member 2 (Cell cycle progression restoration gene 3 protein) (Dnj3) (Dj3) (HIRA-interacting protein 4) (Renal carcinoma antigen NY-REN-14)	CD	0.166	-0.908831	0.115821	-0.864065	0.00382854	-2.57545			+
DNAJB1	W5P5Y7	Uncharacterized protein OS	P25685	DnaJ homolog subfamily B member 1 (DnaJ protein homolog 1) (Heat shock 40 kDa protein 1) (HSP40) (Heat shock protein 40) (Human DnaJ protein 1) (hDj-1)	CD	0.00877858	-3.21139	0.748216	0.440862	0.0289956	-2.64885	+		+
DNAJB11	W5QH58	Uncharacterized protein OS	Q9UBS4	DnaJ homolog subfamily B member 11 (APOBEC1-binding protein 2) (ABBP-2) (DnaJ protein homolog 9) (ER-associated DNAJ) (ER-associated Hsp40 co-chaperone) (Endoplasmic reticulum DNA J domain-containing protein 3) (ER-resident protein ERdj3) (ERdj3) (ERj3p) (HEDJ) (Human DnaJ protein 9) (hDj-9) (PWP1-interacting protein 4)	CD	0.53913	-1.08854	0.804637	0.0370118	0.361188	-1.35621
DNAJC17	W5QGC3	Uncharacterized protein OS	Q9NVM6	DnaJ homolog subfamily C member 17	CD	0.178511	-0.911383	0.385674	-0.626203	0.00141462	-1.58464			+
DNAJC3	W5NVV6	Uncharacterized protein (Fragment) OS	Q13217	DnaJ homolog subfamily C member 3 (Endoplasmic reticulum DNA J domain-containing protein 6) (ER-resident protein ERdj6) (ERdj6) (Interferon-induced, double-stranded RNA-activated protein kinase inhibitor) (Protein kinase inhibitor of 58 kDa) (Protein kinase inhibitor p58)	CD	0.280048	-0.687691	0.268009	-0.782991	0.0126914	-2.03085			+
DNAJC8	W5NYH9	Uncharacterized protein (Fragment) OS	O75937	DnaJ homolog subfamily C member 8 (Splicing protein spf31)	CD	0.791318	0.413713	0.0984039	-0.360333	0.0396426	-2.70708			+
DNAJC9	W5PCB1	Uncharacterized protein (Fragment) OS	Q8WXX5	DnaJ homolog subfamily C member 9 (HDJC9) (DnaJ protein SB73)	CD	0.468983	0.686116	0.0534274	-0.446375	2.31468e-06	-1.9716			+
DNM1	W5PME8	Uncharacterized protein (Fragment) OS	Q05193	Dynamin-1 (EC 3.6.5.5)	CD	0.00297569	-1.14657	0.561037	-0.327321	0.000108574	-2.26519			+
DNM1L	W5QDH8	Uncharacterized protein (Fragment) OS	O00429	Dynamin-1-like protein (EC 3.6.5.5) (Dnm1p/Vps1p-like protein) (DVLP) (Dynamin family member proline-rich carboxyl-terminal domain less) (Dymple) (Dynamin-like protein) (Dynamin-like protein 4) (Dynamin-like protein IV) (HdynIV) (Dynamin-related protein 1)	CD	0.0234518	-1.74522	0.305117	-1.03358	0.00533157	-3.00213			+
DNM2	W5Q6V5	Uncharacterized protein OS	P50570	Dynamin-2 (EC 3.6.5.5)	CD	0.883345	-0.167867	0.249751	-0.78356	0.132726	-1.61719
DNMT1	B7S806	Cytosine-specific methyltransferase (Fragment) OS	P26358	DNA (cytosine-5)-methyltransferase 1 (Dnmt1) (EC 2.1.1.37) (CXXC-type zinc finger protein 9) (DNA methyltransferase HsaI) (DNA MTase HsaI) (M.HsaI) (MCMT)	CD	0.137157	2.13175	0.137498	-1.23297	0.915359	0.162237
DNMT3B	W5P3N0	Uncharacterized protein (Fragment) OS	Q9UBC3	DNA (cytosine-5)-methyltransferase 3B (Dnmt3b) (EC 2.1.1.37) (DNA methyltransferase HsaIIIB) (DNA MTase HsaIIIB) (M.HsaIIIB)	CD	0.109478	1.41254	0.49075	0.171119	0.000758786	-1.54884			+
DNPEP	W5QG01	Uncharacterized protein (Fragment) OS	Q9ULA0	Aspartyl aminopeptidase (EC 3.4.11.21)	CD	0.00168226	-2.03419	0.0471823	-1.07813	0.000327504	-2.43854	+		+
DNPH1	W5P8E1	2-deoxynucleoside 5-phosphate N-hydrolase 1 OS	O43598	2'-deoxynucleoside 5'-phosphate N-hydrolase 1 (EC 3.2.2.-) (c-Myc-responsive protein RCL)	CD	0.0730931	-2.34114	0.698354	0.337061	0.000377104	-4.51518			+
DOHH	B0FZN0	Deoxyhypusine hydroxylase (Fragment) OS	Q9BU89	Deoxyhypusine hydroxylase (hDOHH) (EC 1.14.99.29) (Deoxyhypusine dioxygenase) (Deoxyhypusine monooxygenase) (HEAT-like repeat-containing protein 1)	CD	0.000110822	-1.08727	0.569678	-0.430837	0.0111288	-2.07733	+		+
DOHH	W5PSQ0	Deoxyhypusine hydroxylase OS	Q9BU89	Deoxyhypusine hydroxylase (hDOHH) (EC 1.14.99.29) (Deoxyhypusine dioxygenase) (Deoxyhypusine monooxygenase) (HEAT-like repeat-containing protein 1)	CD	0.35845	-0.553343	0.968862	0.0280892	0.035631	-1.04432
DPEP2	W5NZB6	Dipeptidase OS	Q9H4A9	Dipeptidase 2 (EC 3.4.13.19)	IST	0.320923	0.614167	0.755329	-0.186827	0.00294641	1.64912			+
DPF2	W5PY56	Uncharacterized protein OS	Q92785	Zinc finger protein ubi-d4 (Apoptosis response zinc finger protein) (BRG1-associated factor 45D) (BAF45D) (D4, zinc and double PHD fingers family 2) (Protein requiem)	CD	0.22383	-2.00062	0.288724	-0.975329	0.54158	-0.936302
DPP3	W5P6F9	Uncharacterized protein OS	Q9NY33	Dipeptidyl peptidase 3 (EC 3.4.14.4) (Dipeptidyl aminopeptidase III) (Dipeptidyl arylamidase III) (Dipeptidyl peptidase III) (DPP III) (Enkephalinase B)	CD	0.937359	-0.0251735	0.620198	-0.159415	0.0009195	-1.38545			+
DPT	W5PHI8	Uncharacterized protein OS	Q07507	Dermatopontin (Tyrosine-rich acidic matrix protein) (TRAMP)	ECM	0.000972757	-1.48581	0.067604	-1.67359	0.572781	0.460462	+
DPY30	W5NVZ0	Uncharacterized protein (Fragment) OS	Q9C005	Protein dpy-30 homolog (Dpy-30-like protein) (Dpy-30L)	CD	0.503089	0.536723	0.708654	-0.118122	0.165335	-1.09307
DPYD	W5Q7Y9	Uncharacterized protein OS	Q12882	Dihydropyrimidine dehydrogenase [NADP(+)] (DHPDHase) (DPD) (EC 1.3.1.2) (Dihydrothymine dehydrogenase) (Dihydrouracil dehydrogenase)	CD	0.312303	-1.235	0.244878	-0.765634	0.118947	-1.29397
DPYS	W5Q252	Uncharacterized protein OS	Q14117	Dihydropyrimidinase (DHP) (DHPase) (EC 3.5.2.2) (Dihydropyrimidine amidohydrolase) (Hydantoinase)	CD	0.0288128	-1.55644	0.531946	-0.35141	0.654535	-0.264512
DPYSL2	W5PJ56	Uncharacterized protein OS	Q16555	Dihydropyrimidinase-related protein 2 (DRP-2) (Collapsin response mediator protein 2) (CRMP-2) (N2A3) (Unc-33-like phosphoprotein 2) (ULIP-2)	CD	8.86728e-07	-1.53936	0.311566	-0.246196	3.40912e-07	-1.49619	+		+
DPYSL3	W5P0A4	Uncharacterized protein OS	Q14195	Dihydropyrimidinase-related protein 3 (DRP-3) (Collapsin response mediator protein 4) (CRMP-4) (Unc-33-like phosphoprotein 1) (ULIP-1)	CD	1.44414e-09	-2.88492	0.589389	-0.140108	2.56547e-09	-2.69696	+		+
DR1	W5Q5L9	Uncharacterized protein OS	Q01658	Protein Dr1 (Down-regulator of transcription 1) (Negative cofactor 2-beta) (NC2-beta) (TATA-binding protein-associated phosphoprotein)	CD	0.355269	-0.699944	0.229941	-0.659015	0.000526475	-2.92737			+
DRG1	W5PKV8	Uncharacterized protein OS	Q9Y295	Developmentally-regulated GTP-binding protein 1 (DRG-1) (Neural precursor cell expressed developmentally down-regulated protein 3) (NEDD-3)	CD	0.990023	0.00944455	0.115286	-1.98181	0.172739	-1.45439
DRG2	W5NSE1	Uncharacterized protein OS	P55039	Developmentally-regulated GTP-binding protein 2 (DRG-2)	CD	0.625782	0.294133	0.288013	-0.866364	0.893755	0.108246
DSCR3	W5PY43	Uncharacterized protein OS	O14972	Down syndrome critical region protein 3 (Down syndrome critical region protein A)	CD	0.426088	-0.319576	0.67523	0.363852	0.0681507	-1.62745			+
DSTN	W5Q831	Uncharacterized protein (Fragment) OS	P60981	Destrin (Actin-depolymerizing factor) (ADF)	CD	0.352574	-1.87867	0.159161	-2.33534	0.586305	-1.23401
DTD2	W5P8M0	Uncharacterized protein OS	Q96FN9	Probable D-tyrosyl-tRNA(Tyr) deacylase 2 (EC 3.1.-.-) (D-tyrosyl-tRNA deacylase 2)	CD	0.452321	-0.527176	0.239301	0.892416	0.0930914	-1.52445
DUSP3	W5P7E8	Uncharacterized protein (Fragment) OS	P51452	Dual specificity protein phosphatase 3 (EC 3.1.3.16) (EC 3.1.3.48) (Dual specificity protein phosphatase VHR) (Vaccinia H1-related phosphatase) (VHR)	CD	0.00278701	-2.98908	0.0755141	-0.814917	0.00631152	-2.53046	+		+
DUT	W5QIN9	Uncharacterized protein OS	P33316	Deoxyuridine 5'-triphosphate nucleotidohydrolase, mitochondrial (dUTPase) (EC 3.6.1.23) (dUTP pyrophosphatase)	CD	6.23559e-07	3.93399	0.555805	-0.221543	0.00992274	-1.52302	+		+
DYNC1H1	W5NYP8	Uncharacterized protein (Fragment) OS	Q14204	Cytoplasmic dynein 1 heavy chain 1 (Cytoplasmic dynein heavy chain 1) (Dynein heavy chain, cytosolic)	CD	0.299813	0.890813	0.266989	-1.50781	0.0434126	-2.92378			+
DYNC1I2	W5NUZ1	Uncharacterized protein OS	Q13409	Cytoplasmic dynein 1 intermediate chain 2 (Cytoplasmic dynein intermediate chain 2) (Dynein intermediate chain 2, cytosolic) (DH IC-2)	CD	0.00646964	-3.34031	0.739979	-0.080864	0.00285241	-3.79247	+		+
DYNC1LI1	W5Q0Q2	Uncharacterized protein (Fragment) OS	Q9Y6G9	Cytoplasmic dynein 1 light intermediate chain 1 (LIC1) (Dynein light chain A) (DLC-A) (Dynein light intermediate chain 1, cytosolic)	CD	0.117473	1.4898	0.212966	-1.03676	0.577477	-0.651507
DYNC1LI2	W5NVS4	Uncharacterized protein OS	O43237	Cytoplasmic dynein 1 light intermediate chain 2 (Dynein light intermediate chain 2, cytosolic) (LIC-2) (LIC53/55)	CD	0.208371	-1.89337	0.836834	0.0449018	0.00371244	-3.56345			+
DYNLL2	W5PEV7	Uncharacterized protein OS	Q96FJ2	Dynein light chain 2, cytoplasmic (8 kDa dynein light chain b) (DLC8b) (Dynein light chain LC8-type 2)	CD	0.428666	0.36978	0.105333	-2.08796	0.448573	0.927107
DYNLT3	Q6XXL8	Dynein light chain Tctex-type 3 OS	P51808	Dynein light chain Tctex-type 3 (Protein 91/23) (T-complex-associated testis-expressed 1-like)	CD	0.358334	-0.599479	0.0777011	2.22075	0.000330989	-3.1582			+
ECM1	W5QI29	Uncharacterized protein OS	Q16610	Extracellular matrix protein 1 (Secretory component p85)	ECM	0.0098272	-0.522735	0.287299	0.549813	6.06298e-06	1.06336			+
EDC4	W5NZ39	Uncharacterized protein OS	Q6P2E9	Enhancer of mRNA-decapping protein 4 (Autoantigen Ge-1) (Autoantigen RCD-8) (Human enhancer of decapping large subunit) (Hedls)	CD	0.13876	-0.944086	0.0187099	-2.15543	0.153648	-1.28235
EDF1	W5NTV7	Uncharacterized protein (Fragment) OS	O60869	Endothelial differentiation-related factor 1 (EDF-1) (Multiprotein-bridging factor 1) (MBF1)	CD	0.0241489	-2.56282	0.169234	-1.09798	0.0595761	-2.22662	+		+
EEA1	W5Q2P5	Uncharacterized protein OS	Q15075	Early endosome antigen 1 (Endosome-associated protein p162) (Zinc finger FYVE domain-containing protein 2)	CD	0.00349958	-2.54475	0.0269527	-1.6617	0.00172674	-3.45404	+		+
EEF1B2	W5QB95	Uncharacterized protein OS	P24534	Elongation factor 1-beta (EF-1-beta)	CD	0.0128041	1.00157	0.123625	-0.910456	0.000446767	-2.1471			+
EEF1G	W5Q0L1	Uncharacterized protein OS	P26641	Elongation factor 1-gamma (EF-1-gamma) (eEF-1B gamma)	CD	0.0922367	-0.821137	0.945649	0.0478824	4.76418e-07	-3.01592			+
EEF2	W5PN84	Uncharacterized protein OS	P13639	Elongation factor 2 (EF-2)	CD	8.20427e-05	1.57036	0.288265	-0.16161	0.000219896	-1.12068	+		+
EEF2K	W5Q259	Uncharacterized protein OS	O00418	Eukaryotic elongation factor 2 kinase (eEF-2 kinase) (eEF-2K) (EC 2.7.11.20) (Calcium/calmodulin-dependent eukaryotic elongation factor 2 kinase)	CD	0.0839001	2.52397	0.796804	0.246558	0.212042	-1.80856
EF-1	W5NPL9	Uncharacterized protein OS	-	-		0.230389	1.36618	0.698817	-0.0805585	0.000426384	-1.95674			+
EFEMP1	W5NVG2	Uncharacterized protein OS	Q12805	EGF-containing fibulin-like extracellular matrix protein 1 (Extracellular protein S1-5) (Fibrillin-like protein) (Fibulin-3) (FIBL-3)	ECM	0.0142788	2.65848	0.990418	-0.0096213	0.5277	-0.333167	+
EFEMP2	W5QAI7	Uncharacterized protein OS	O95967	EGF-containing fibulin-like extracellular matrix protein 2 (Fibulin-4) (FIBL-4) (Protein UPH1)	ECM	0.435452	-0.835663	0.534427	-0.281774	0.000700243	-4.37124			+
EFHD2	W5PK33	Uncharacterized protein (Fragment) OS	Q96C19	EF-hand domain-containing protein D2 (Swiprosin-1)	CD	0.000399653	-2.08873	0.500193	-0.386744	0.90401	-0.065505	+
EFS	W5QDG5	Uncharacterized protein OS	O43281	Embryonal Fyn-associated substrate (hEFS) (Cas scaffolding protein family member 3)	CD	0.332777	-0.440359	0.42312	-0.512723	0.0529992	-0.873392
EFTUD2	W5PH31	Uncharacterized protein OS	Q15029	116 kDa U5 small nuclear ribonucleoprotein component (Elongation factor Tu GTP-binding domain-containing protein 2) (SNU114 homolog) (hSNU114) (U5 snRNP-specific protein, 116 kDa) (U5-116 kDa)	CD	0.141776	0.657619	0.733993	-0.262059	0.0569177	-1.43226			+
EGLN1	W5NZ83	Uncharacterized protein (Fragment) OS	Q9GZT9	Egl nine homolog 1 (EC 1.14.11.29) (Hypoxia-inducible factor prolyl hydroxylase 2) (HIF-PH2) (HIF-prolyl hydroxylase 2) (HPH-2) (Prolyl hydroxylase domain-containing protein 2) (PHD2) (SM-20)	CD	0.715509	-0.28594	0.440523	-0.302294	0.00359872	-2.80793			+
EHBP1L1	W5Q2L9	Uncharacterized protein (Fragment) OS	Q8N3D4	EH domain-binding protein 1-like protein 1	CD	0.221337	1.26735	0.982363	-0.0302372	0.387528	-1.11665
EHD1	W5PL84	Uncharacterized protein (Fragment) OS	Q9H4M9	EH domain-containing protein 1 (PAST homolog 1) (hPAST1) (Testilin)	CD	0.447021	-0.484048	0.699131	0.456945	0.193361	-1.06573
EHD2	W5PP28	Uncharacterized protein OS	Q9NZN4	EH domain-containing protein 2 (PAST homolog 2)	CD	0.000230306	-0.974324	0.311478	0.478133	0.00212977	1.3173			+
EHD4	W5QGX7	Uncharacterized protein OS	Q9H223	EH domain-containing protein 4 (Hepatocellular carcinoma-associated protein 10/11) (PAST homolog 4)	CD	1.03577e-05	-2.77041	0.941339	-0.0422058	0.00135488	-2.23681	+		+
EIF1	W5Q7J3	Uncharacterized protein OS	P41567	Eukaryotic translation initiation factor 1 (eIF1) (A121) (Protein translation factor SUI1 homolog) (Sui1iso1)	CD	0.638803	-0.370571	0.0288192	-2.01465	0.0036114	-3.87763			+
EIF1AX	B9VH02	Uncharacterized protein OS	P47813	Eukaryotic translation initiation factor 1A, X-chromosomal (eIF-1A X isoform) (Eukaryotic translation initiation factor 4C) (eIF-4C)	CD	0.00164056	-0.828647	0.74462	0.111619	0.0338636	-0.643429
EIF1B	W5NX86	Uncharacterized protein OS	O60739	Eukaryotic translation initiation factor 1b (eIF1b) (Protein translation factor SUI1 homolog GC20)	CD	0.577607	-0.383584	0.026617	-1.09718	0.383484	-0.488675
EIF2A	W5P328	Uncharacterized protein OS	Q9BY44	Eukaryotic translation initiation factor 2A (eIF-2A) (65 kDa eukaryotic translation initiation factor 2A) [Cleaved into: Eukaryotic translation initiation factor 2A, N-terminally processed]	CD	0.593139	0.626692	0.814435	-0.1236	0.01872	-1.52337			+
EIF2AK2	W5PJ40	Uncharacterized protein OS	P19525	Interferon-induced, double-stranded RNA-activated protein kinase (EC 2.7.11.1) (Eukaryotic translation initiation factor 2-alpha kinase 2) (eIF-2A protein kinase 2) (Interferon-inducible RNA-dependent protein kinase) (P1/eIF-2A protein kinase) (Protein kinase RNA-activated) (PKR) (Protein kinase R) (Tyrosine-protein kinase EIF2AK2) (EC 2.7.10.2) (p68 kinase)	CD	0.763386	-0.254566	0.591302	-0.462622	0.16498	-1.37634
EIF2B1	W5NYY0	Uncharacterized protein OS	Q14232	Translation initiation factor eIF-2B subunit alpha (eIF-2B GDP-GTP exchange factor subunit alpha)	CD	0.852723	-0.126979	0.184153	-1.05468	0.133979	-1.25148
EIF2B5	W5QHF9	Uncharacterized protein (Fragment) OS	Q13144	Translation initiation factor eIF-2B subunit epsilon (eIF-2B GDP-GTP exchange factor subunit epsilon)	CD	0.425609	-0.429265	0.249839	-1.02277	0.212436	-1.01495
EIF2S1	W5QJ50	Uncharacterized protein OS	P05198	Eukaryotic translation initiation factor 2 subunit 1 (Eukaryotic translation initiation factor 2 subunit alpha) (eIF-2-alpha) (eIF-2A) (eIF-2alpha)	CD	0.133343	-0.548672	0.124396	0.313522	3.12075e-05	-2.35003			+
EIF2S2	W5PHC4	Uncharacterized protein (Fragment) OS	P20042	Eukaryotic translation initiation factor 2 subunit 2 (Eukaryotic translation initiation factor 2 subunit beta) (eIF-2-beta)	CD	0.152078	1.29139	0.934135	0.0260061	0.0833904	-0.690101
EIF2S3	W5Q6E7	Uncharacterized protein OS	P41091	Eukaryotic translation initiation factor 2 subunit 3 (Eukaryotic translation initiation factor 2 subunit gamma X) (eIF-2-gamma X) (eIF-2gX)	CD	0.885507	-0.0796709	0.196765	-0.581614	0.000515337	-2.1275			+
EIF3A	W5NRL8	Uncharacterized protein (Fragment) OS	Q14152	Eukaryotic translation initiation factor 3 subunit A (eIF3a) (Eukaryotic translation initiation factor 3 subunit 10) (eIF-3-theta) (eIF3 p167) (eIF3 p180) (eIF3 p185)	CD	0.136955	1.24332	0.693455	0.222566	0.000255929	-2.36168			+
EIF3B	W5P508	Uncharacterized protein (Fragment) OS	P55884	Eukaryotic translation initiation factor 3 subunit B (eIF3b) (Eukaryotic translation initiation factor 3 subunit 9) (Prt1 homolog) (hPrt1) (eIF-3-eta) (eIF3 p110) (eIF3 p116)	CD	0.582504	-0.650736	0.407518	-0.566741	0.0232339	-3.2977			+
EIF3D	W5QC84	Eukaryotic translation initiation factor 3 subunit D OS	O15371	Eukaryotic translation initiation factor 3 subunit D (eIF3d) (Eukaryotic translation initiation factor 3 subunit 7) (eIF-3-zeta) (eIF3 p66)	CD	0.780739	0.203148	0.389635	-0.500343	0.00801453	-2.33081			+
EIF3E	W5PZH7	Eukaryotic translation initiation factor 3 subunit E OS	P60228	Eukaryotic translation initiation factor 3 subunit E (eIF3e) (Eukaryotic translation initiation factor 3 subunit 6) (Viral integration site protein INT-6 homolog) (eIF-3 p48)	CD	0.550094	0.527565	0.613162	-0.303425	0.150311	-1.22955
EIF3F	W5Q0Z1	Uncharacterized protein (Fragment) OS	O00303	Eukaryotic translation initiation factor 3 subunit F (eIF3f) (Deubiquitinating enzyme eIF3f) (EC 3.4.19.12) (Eukaryotic translation initiation factor 3 subunit 5) (eIF-3-epsilon) (eIF3 p47)	CD	0.0493606	1.24704	0.376471	-0.815476	0.0146573	-2.12749			+
EIF3G	W5Q0G0	Eukaryotic translation initiation factor 3 subunit G OS	O75821	Eukaryotic translation initiation factor 3 subunit G (eIF3g) (Eukaryotic translation initiation factor 3 RNA-binding subunit) (eIF-3 RNA-binding subunit) (Eukaryotic translation initiation factor 3 subunit 4) (eIF-3-delta) (eIF3 p42) (eIF3 p44)	CD	5.31516e-07	3.90919	0.731561	-0.191107	0.0269357	-1.23745	+		+
EIF3H	W5PLY1	Eukaryotic translation initiation factor 3 subunit H OS	O15372	Eukaryotic translation initiation factor 3 subunit H (eIF3h) (Eukaryotic translation initiation factor 3 subunit 3) (eIF-3-gamma) (eIF3 p40 subunit)	CD	0.3007	-1.04024	0.625376	-0.198157	3.92298e-05	-4.7587			+
EIF3I	W5NQ14	Uncharacterized protein (Fragment) OS	Q13347	Eukaryotic translation initiation factor 3 subunit I (eIF3i) (Eukaryotic translation initiation factor 3 subunit 2) (TGF-beta receptor-interacting protein 1) (TRIP-1) (eIF-3-beta) (eIF3 p36)	CD	0.0433192	1.95667	0.496699	-0.362722	0.0622289	-1.50533			+
EIF3J	W5P0D4	Uncharacterized protein (Fragment) OS	O75822	Eukaryotic translation initiation factor 3 subunit J (eIF3j) (Eukaryotic translation initiation factor 3 subunit 1) (eIF-3-alpha) (eIF3 p35)	CD	0.0903095	-1.8039	0.487861	-0.313464	0.0460575	-2.3043			+
EIF3K	W5P6X4	Eukaryotic translation initiation factor 3 subunit K OS	Q9UBQ5	Eukaryotic translation initiation factor 3 subunit K (eIF3k) (Eukaryotic translation initiation factor 3 subunit 12) (Muscle-specific gene M9 protein) (PLAC-24) (eIF-3 p25) (eIF-3 p28)	CD	0.968012	0.0302814	0.111739	-1.59951	0.271939	-0.978133
EIF3L	W5PYG7	Uncharacterized protein (Fragment) OS	Q9Y262	Eukaryotic translation initiation factor 3 subunit L (eIF3l) (Eukaryotic translation initiation factor 3 subunit 6-interacting protein) (Eukaryotic translation initiation factor 3 subunit E-interacting protein)	CD	0.00274534	1.54477	0.224552	-1.69147	0.103021	-2.0399	+		+
EIF3M	W5Q519	Eukaryotic translation initiation factor 3 subunit M OS	Q7L2H7	Eukaryotic translation initiation factor 3 subunit M (eIF3m) (Fetal lung protein B5) (hFL-B5) (PCI domain-containing protein 1)	CD	0.0091575	1.79853	0.510044	-0.500452	0.00145204	-3.22444	+		+
EIF4A1	W5PYK0	Uncharacterized protein OS	P60842	Eukaryotic initiation factor 4A-I (eIF-4A-I) (eIF4A-I) (EC 3.6.4.13) (ATP-dependent RNA helicase eIF4A-1)	CD	0.0013378	1.77373	0.914651	0.0377022	0.0334688	-0.862466	+
EIF4A3	W5NVU4	Uncharacterized protein OS	P38919	Eukaryotic initiation factor 4A-III (eIF-4A-III) (eIF4A-III) (EC 3.6.4.13) (ATP-dependent RNA helicase DDX48) (ATP-dependent RNA helicase eIF4A-3) (DEAD box protein 48) (Eukaryotic initiation factor 4A-like NUK-34) (Eukaryotic translation initiation factor 4A isoform 3) (Nuclear matrix protein 265) (NMP 265) (hNMP 265) [Cleaved into: Eukaryotic initiation factor 4A-III, N-terminally processed]	CD	0.071049	1.80002	0.410804	-0.829733	0.616124	-0.532828
EIF4B	W5Q5L0	Uncharacterized protein OS	P23588	Eukaryotic translation initiation factor 4B (eIF-4B)	CD	0.165514	1.42671	0.960746	-0.0259151	0.0118576	-1.54862			+
EIF4E	W5Q2Y8	Uncharacterized protein OS	P06730	Eukaryotic translation initiation factor 4E (eIF-4E) (eIF4E) (eIF-4F 25 kDa subunit) (mRNA cap-binding protein)	CD	0.143488	1.23246	0.970461	-0.0141042	0.000118084	-1.15091			+
EIF4G1	W5QHD4	Uncharacterized protein OS	Q04637	Eukaryotic translation initiation factor 4 gamma 1 (eIF-4-gamma 1) (eIF-4G 1) (eIF-4G1) (p220)	CD	0.115148	0.783352	0.803923	-0.3227	0.0459567	-2.06163			+
EIF4G2	W5PKL6	Uncharacterized protein (Fragment) OS	P78344	Eukaryotic translation initiation factor 4 gamma 2 (eIF-4-gamma 2) (eIF-4G 2) (eIF4G 2) (Death-associated protein 5) (DAP-5) (p97)	CD	0.626806	0.490689	0.305889	-0.906864	0.233765	-1.44946
EIF4G3	W5PFZ0	Uncharacterized protein OS	O43432	Eukaryotic translation initiation factor 4 gamma 3 (eIF-4-gamma 3) (eIF-4G 3) (eIF4G 3) (eIF-4-gamma II) (eIF4GII)	CD	0.808016	-0.137357	0.130149	-0.453186	0.628623	0.28493
EIF4H	W5PQJ1	Uncharacterized protein OS	Q15056	Eukaryotic translation initiation factor 4H (eIF-4H) (Williams-Beuren syndrome chromosomal region 1 protein)	CD	0.0076977	-2.06656	0.519564	-0.479241	0.0632857	-1.61694	+		+
EIF5	W5P6I6	Uncharacterized protein OS	P55010	Eukaryotic translation initiation factor 5 (eIF-5)	CD	0.602381	0.46181	0.0945327	0.694919	6.99696e-05	-2.19298			+
EIF5A	C8BKE6	Eukaryotic translation initiation factor 5A OS	P63241	Eukaryotic translation initiation factor 5A-1 (eIF-5A-1) (eIF-5A1) (Eukaryotic initiation factor 5A isoform 1) (eIF-5A) (Rev-binding factor) (eIF-4D)	CD	0.37131	0.17813	0.344654	0.224715	7.0135e-05	-1.24356			+
EIF5A2	W5QHX1	Uncharacterized protein OS	Q9GZV4	Eukaryotic translation initiation factor 5A-2 (eIF-5A-2) (eIF-5A2) (Eukaryotic initiation factor 5A isoform 2)	CD	0.72984	-0.276356	0.358492	1.22798	0.00350921	-3.17889			+
EIF5B	W5PV90	Uncharacterized protein OS	O60841	Eukaryotic translation initiation factor 5B (eIF-5B) (EC 3.6.5.3) (Translation initiation factor IF-2)	CD	0.748654	0.539049	0.462718	0.958281	0.0496874	-2.83141			+
EIF6	C5ISA3	Eukaryotic translation initiation factor 6 OS	P56537	Eukaryotic translation initiation factor 6 (eIF-6) (B(2)GCN homolog) (B4 integrin interactor) (CAB) (p27(BBP))	CD	0.363952	0.155035	0.0151173	0.271986	3.56956e-06	-1.15416			+
ELANE	W5PIY0	Uncharacterized protein OS	P08246	Neutrophil elastase (EC 3.4.21.37) (Bone marrow serine protease) (Elastase-2) (Human leukocyte elastase) (HLE) (Medullasin) (PMN elastase)	GS-IIR-AM	9.38447e-08	5.4699	0.658058	0.239774	1.62888e-06	5.21251	+		+
ELAVL1	C8BKE5	ELAV-like protein 1 OS	Q15717	ELAV-like protein 1 (Hu-antigen R) (HuR)	CD	0.254485	-0.390003	0.0213575	-0.717642	0.000947322	-1.17257			+
ELMO1	W5P079	Uncharacterized protein OS	Q92556	Engulfment and cell motility protein 1 (Protein ced-12 homolog)	CD	0.335748	-0.447439	0.105651	-1.56346	0.303681	-0.546619
ELMO2	W5PGA6	Uncharacterized protein OS	Q96JJ3	Engulfment and cell motility protein 2 (Protein ced-12 homolog A) (hCed-12A)	CD	0.18928	-1.05009	0.468295	0.441621	0.503031	-0.51379
ELP2	W5P604	Uncharacterized protein (Fragment) OS	Q6IA86	Elongator complex protein 2 (ELP2) (SHINC-2) (STAT3-interacting protein 1) (StIP1)	CD	0.506664	-0.703019	0.780995	-0.22717	0.130914	-1.28403
ELP3	W5PZW0	Uncharacterized protein OS	Q9H9T3	Elongator complex protein 3 (hELP3) (EC 2.3.1.48)	CD	0.860902	-0.0594546	0.12275	-1.37313	0.0383818	-1.67309			+
EMD	W5P4R9	Uncharacterized protein (Fragment) OS	P50402	Emerin	CD	0.0693259	-0.848711	0.275971	-1.47246	0.0142959	-3.38336			+
EMILIN1	W5QCQ3	Uncharacterized protein OS	Q9Y6C2	EMILIN-1 (Elastin microfibril interface-located protein 1) (Elastin microfibril interfacer 1)	CD	0.0690191	2.47419	0.290979	-0.878518	0.0567189	0.981284
EMILIN2	W5PJS4	Uncharacterized protein (Fragment) OS	Q9BXX0	EMILIN-2 (Elastin microfibril interface-located protein 2) (Elastin microfibril interfacer 2) (Protein FOAP-10)	CD	0.944417	0.0666812	0.525093	0.659794	0.311329	-1.22519
EML1	W5NSR2	Uncharacterized protein (Fragment) OS	O00423	Echinoderm microtubule-associated protein-like 1 (EMAP-1) (HuEMAP-1)	CD	0.00611873	2.46775	0.625859	0.203586	0.000706524	2.70007	+		+
EML4	W5PCD9	Uncharacterized protein OS	Q9HC35	Echinoderm microtubule-associated protein-like 4 (EMAP-4) (Restrictedly overexpressed proliferation-associated protein) (Ropp 120)	CD	0.0232276	-2.32716	0.119378	-1.70741	0.0106339	-3.12839	+		+
ENAH	W5Q7B4	Uncharacterized protein (Fragment) OS	Q8N8S7	Protein enabled homolog	CD	0.00384231	-1.5881	0.335388	-0.829712	0.0045595	-3.16862	+		+
ENO1	W5PIG7	Uncharacterized protein OS	P06733	Alpha-enolase (EC 4.2.1.11) (2-phospho-D-glycerate hydro-lyase) (C-myc promoter-binding protein) (Enolase 1) (MBP-1) (MPB-1) (Non-neural enolase) (NNE) (Phosphopyruvate hydratase) (Plasminogen-binding protein)	CD	0.476729	-0.14581	0.942263	-0.0273819	0.731989	-0.0956373
ENO1	B6E3I8	Enolase 1 (Fragment) OS	P06733	Alpha-enolase (EC 4.2.1.11) (2-phospho-D-glycerate hydro-lyase) (C-myc promoter-binding protein) (Enolase 1) (MBP-1) (MPB-1) (Non-neural enolase) (NNE) (Phosphopyruvate hydratase) (Plasminogen-binding protein)	CD	5.09401e-10	6.47415	0.0700885	2.2097	0.236689	0.469896	+
ENO2	W5P5C0	Uncharacterized protein OS	P09104	Gamma-enolase (EC 4.2.1.11) (2-phospho-D-glycerate hydro-lyase) (Enolase 2) (Neural enolase) (Neuron-specific enolase) (NSE)	CD	0.75563	0.230348	0.15424	-1.63544	0.120923	-1.86984
ENO3	W5P663	Uncharacterized protein OS	P13929	Beta-enolase (EC 4.2.1.11) (2-phospho-D-glycerate hydro-lyase) (Enolase 3) (Muscle-specific enolase) (MSE) (Skeletal muscle enolase)	CD	0.0443869	3.09837	0.0488247	-3.05527	0.350695	-1.54189	+
ENOPH1	W5NS17	Uncharacterized protein OS	Q9UHY7	Enolase-phosphatase E1 (EC 3.1.3.77) (2,3-diketo-5-methylthio-1-phosphopentane phosphatase) (MASA homolog)	CD	0.215976	-0.524412	0.0715859	-0.881341	0.00232827	-1.56081			+
ENPP1	W5PXR1	Uncharacterized protein (Fragment) OS	P22413	Ectonucleotide pyrophosphatase/phosphodiesterase family member 1 (E-NPP 1) (Membrane component chromosome 6 surface marker 1) (Phosphodiesterase I/nucleotide pyrophosphatase 1) (Plasma-cell membrane glycoprotein PC-1) [Includes: Alkaline phosphodiesterase I (EC 3.1.4.1); Nucleotide pyrophosphatase (NPPase) (EC 3.6.1.9) (Nucleotide diphosphatase)]	CD	0.194178	-0.585288	0.121501	-0.938605	0.905436	0.0660273
ENPP2	W5Q1J8	Uncharacterized protein OS	Q13822	Ectonucleotide pyrophosphatase/phosphodiesterase family member 2 (E-NPP 2) (EC 3.1.4.39) (Autotaxin) (Extracellular lysophospholipase D) (LysoPLD)	CD	0.0772007	-1.04704	0.0328232	-0.777084	7.72977e-05	-1.89639			+
ENSA	W5QI48	Uncharacterized protein OS	O43768	Alpha-endosulfine (ARPP-19e)	CD	7.29324e-06	3.74577	0.119209	-0.561752	0.403293	-0.36468	+
EPB41	W5NX12	Uncharacterized protein OS	P11171	Protein 4.1 (P4.1) (4.1R) (Band 4.1) (EPB4.1)	IST	0.270787	1.48679	0.609076	-0.183611	0.282208	-1.21646
EPB41L1	W5Q1K6	Uncharacterized protein OS	Q9H4G0	Band 4.1-like protein 1 (Neuronal protein 4.1) (4.1N)	IST	0.676632	-0.171614	0.521375	-0.709579	0.0955068	-1.47765
EPB41L2	W5PWQ4	Uncharacterized protein OS	O43491	Band 4.1-like protein 2 (Generally expressed protein 4.1) (4.1G)	IST	0.00987	-1.03967	0.750769	-0.150904	3.13804e-07	-3.44826			+
EPB41L3	W5PLB8	Uncharacterized protein OS	Q9Y2J2	Band 4.1-like protein 3 (4.1B) (Differentially expressed in adenocarcinoma of the lung protein 1) (DAL-1) [Cleaved into: Band 4.1-like protein 3, N-terminally processed]	IST	0.945921	0.0835546	0.6728	0.166748	0.0245811	-2.91931			+
EPHB2	W5PDH9	Uncharacterized protein (Fragment) OS	P29323	Ephrin type-B receptor 2 (EC 2.7.10.1) (Developmentally-regulated Eph-related tyrosine kinase) (ELK-related tyrosine kinase) (EPH tyrosine kinase 3) (EPH-like kinase 5) (EK5) (hEK5) (Renal carcinoma antigen NY-REN-47) (Tyrosine-protein kinase TYRO5) (Tyrosine-protein kinase receptor EPH-3)	GS	0.375304	-1.05009	0.759637	0.320256	0.0140217	-3.08777			+
EPHB3	W5QHB1	Uncharacterized protein OS	P54753	Ephrin type-B receptor 3 (EC 2.7.10.1) (EPH-like tyrosine kinase 2) (EPH-like kinase 2) (Embryonic kinase 2) (EK2) (hEK2) (Tyrosine-protein kinase TYRO6)	GS	0.782304	0.337554	0.339755	1.4376	0.0932777	-1.9281			+
EPM2AIP1	W5PX32	Uncharacterized protein OS	Q7L775	EPM2A-interacting protein 1 (Laforin-interacting protein)	CD	0.162845	-1.80113	0.230871	-1.23178	0.00302367	-4.59845			+
EPN1	W5NSB6	Uncharacterized protein OS	Q9Y6I3	Epsin-1 (EH domain-binding mitotic phosphoprotein) (EPS-15-interacting protein 1)	CD	0.963809	0.0399698	0.161365	-1.17438	0.475631	-0.82938
EPRS	W5PQF8	Uncharacterized protein OS	P07814	Bifunctional glutamate/proline--tRNA ligase (Bifunctional aminoacyl-tRNA synthetase) (Cell proliferation-inducing gene 32 protein) (Glutamatyl-prolyl-tRNA synthetase) [Includes: Glutamate--tRNA ligase (EC 6.1.1.17) (Glutamyl-tRNA synthetase) (GluRS); Proline--tRNA ligase (EC 6.1.1.15) (Prolyl-tRNA synthetase)]	CD	0.81555	0.172064	0.259277	-1.24993	0.0232286	-2.11289			+
EPS15	W5P330	Uncharacterized protein (Fragment) OS	P42566	Epidermal growth factor receptor substrate 15 (Protein Eps15) (Protein AF-1p)	CD	0.19304	-1.04813	0.263728	-0.812113	0.00695257	-1.812			+
EPS15L1	W5QCM5	Uncharacterized protein OS	Q9UBC2	Epidermal growth factor receptor substrate 15-like 1 (Eps15-related protein) (Eps15R)	CD	0.164095	-1.35267	0.00910893	-1.49715	0.00120653	-2.87777			+
EPS8	W5QHG1	Uncharacterized protein OS	Q12929	Epidermal growth factor receptor kinase substrate 8	CD	0.304422	1.30503	0.141234	-0.893728	0.821919	-0.233514
EPYC	W5Q2B6	Uncharacterized protein OS	Q99645	Epiphycan (Dermatan sulfate proteoglycan 3) (Proteoglycan-Lb) (PG-Lb) (Small chondroitin/dermatan sulfate proteoglycan)	GS-DIFF	0.368302	-0.707359	0.239868	-3.52711	0.608991	0.354108
ERC1	W5PSP1	Uncharacterized protein OS	Q8IUD2	ELKS/Rab6-interacting/CAST family member 1 (ERC-1) (Rab6-interacting protein 2)	CD	0.460164	-0.705628	0.0723784	-0.462935	0.000221532	-3.7055			+
ERO1L	W5Q834	Uncharacterized protein OS	-	-	CD	0.935595	0.0686595	0.712904	-0.386378	0.102542	-2.05589			+
ERP29	B2LYK8	Endoplasmic reticulum protein 29 OS	P30040	Endoplasmic reticulum resident protein 29 (ERp29) (Endoplasmic reticulum resident protein 28) (ERp28) (Endoplasmic reticulum resident protein 31) (ERp31)	CD	0.111705	1.15375	0.720263	-0.203462	0.000990966	-2.91854			+
ERP44	W5PMM5	Uncharacterized protein (Fragment) OS	Q9BS26	Endoplasmic reticulum resident protein 44 (ER protein 44) (ERp44) (Thioredoxin domain-containing protein 4)	CD	0.235607	-0.604067	0.890123	0.0798225	0.0176251	-1.54429			+
ESD	W5PE27	Uncharacterized protein OS	P10768	S-formylglutathione hydrolase (FGH) (EC 3.1.2.12) (Esterase D) (Methylumbelliferyl-acetate deacetylase) (EC 3.1.1.56)	CD	0.0414004	-2.26622	0.198567	-0.244509	0.035548	-2.35847			+
ETHE1	W5PFR7	Uncharacterized protein OS	O95571	Persulfide dioxygenase ETHE1, mitochondrial (EC 1.13.11.18) (Ethylmalonic encephalopathy protein 1) (Hepatoma subtracted clone one protein) (Sulfur dioxygenase ETHE1)	CD	0.634494	0.344633	0.937224	0.044741	0.012552	1.22414			+
EWSR1	W5P0E1	Uncharacterized protein (Fragment) OS	Q01844	RNA-binding protein EWS (EWS oncogene) (Ewing sarcoma breakpoint region 1 protein)	CD	0.279856	1.40618	0.480095	-0.480945	0.210794	-1.1143
EXOSC10	W5P0H2	Uncharacterized protein OS	Q01780	Exosome component 10 (EC 3.1.13.-) (Autoantigen PM/Scl 2) (P100 polymyositis-scleroderma overlap syndrome-associated autoantigen) (Polymyositis/scleroderma autoantigen 100 kDa) (PM/Scl-100) (Polymyositis/scleroderma autoantigen 2)	CD	0.76087	-0.135065	0.58105	-0.336196	0.126549	-1.08753
EXOSC9	W5PYP7	Uncharacterized protein OS	Q06265	Exosome complex component RRP45 (Autoantigen PM/Scl 1) (Exosome component 9) (P75 polymyositis-scleroderma overlap syndrome-associated autoantigen) (Polymyositis/scleroderma autoantigen 1) (Polymyositis/scleroderma autoantigen 75 kDa) (PM/Scl-75)	CD	0.229494	-0.523031	0.747574	-0.29065	0.0151508	-1.80826			+
EZR	W5P2V0	Uncharacterized protein (Fragment) OS	P15311	Ezrin (Cytovillin) (Villin-2) (p81)	CD	0.0224086	0.562168	0.416527	0.360218	0.726897	-0.164175
F10	W5PD84	Uncharacterized protein (Fragment) OS	P00742	Coagulation factor X (EC 3.4.21.6) (Stuart factor) (Stuart-Prower factor) [Cleaved into: Factor X light chain; Factor X heavy chain; Activated factor Xa heavy chain]	IST	0.613833	0.269349	0.678511	0.398649	0.00126566	3.60048			+
F12	W5P4C6	Uncharacterized protein OS	P00748	Coagulation factor XII (EC 3.4.21.38) (Hageman factor) (HAF) [Cleaved into: Coagulation factor XIIa heavy chain; Beta-factor XIIa part 1; Coagulation factor XIIa light chain (Beta-factor XIIa part 2)]	IST	0.00686413	2.51189	0.262666	0.971081	0.000586662	3.30213	+		+
F13A1	W5QAR2	Uncharacterized protein OS	P00488	Coagulation factor XIII A chain (Coagulation factor XIIIa) (EC 2.3.2.13) (Protein-glutamine gamma-glutamyltransferase A chain) (Transglutaminase A chain)	IST	4.36162e-05	-2.27968	0.011219	0.789431	0.0284394	0.626528	+
F13B	W5PXX3	Uncharacterized protein OS	P05160	Coagulation factor XIII B chain (Fibrin-stabilizing factor B subunit) (Protein-glutamine gamma-glutamyltransferase B chain) (Transglutaminase B chain)	IST	4.3497e-06	1.3959	0.00487163	1.91769	0.00123202	1.3811	+		+
F9	W5PLL0	Coagulation factor IX OS	P00740	Coagulation factor IX (EC 3.4.21.22) (Christmas factor) (Plasma thromboplastin component) (PTC) [Cleaved into: Coagulation factor IXa light chain; Coagulation factor IXa heavy chain]	IST	0.000222186	2.71725	0.0646579	1.49934	0.0123743	1.72159	+		+
FABP3	W5NU39	Uncharacterized protein OS	P05413	Fatty acid-binding protein, heart (Fatty acid-binding protein 3) (Heart-type fatty acid-binding protein) (H-FABP) (Mammary-derived growth inhibitor) (MDGI) (Muscle fatty acid-binding protein) (M-FABP)	CD	0.475644	-0.342331	0.668212	0.236685	0.000163822	-2.96102			+
FABP4	A9YUY8	Adipocyte fatty acid-binding protein 4 OS	P15090	Fatty acid-binding protein, adipocyte (Adipocyte lipid-binding protein) (ALBP) (Adipocyte-type fatty acid-binding protein) (A-FABP) (AFABP) (Fatty acid-binding protein 4)	CD	6.88418e-05	-3.90986	0.0592413	2.38046	5.8726e-06	4.88586	+		+
FABP7	W5PEB0	Uncharacterized protein OS	O15540	Fatty acid-binding protein, brain (Brain lipid-binding protein) (BLBP) (Brain-type fatty acid-binding protein) (B-FABP) (Fatty acid-binding protein 7) (Mammary-derived growth inhibitor related)	CD	0.0102206	-2.10321	0.471608	-0.619805	3.85621e-06	-2.85357	+		+
FADD	W5QAT3	Uncharacterized protein OS	Q13158	FAS-associated death domain protein (FAS-associating death domain-containing protein) (Growth-inhibiting gene 3 protein) (Mediator of receptor induced toxicity) (Protein FADD)	CD	0.584567	0.230824	0.376579	-0.646577	0.0137301	-2.02968			+
FAF1	W5P2F6	Uncharacterized protein OS	Q9UNN5	FAS-associated factor 1 (hFAF1) (UBX domain-containing protein 12) (UBX domain-containing protein 3A)	CD	0.683034	-0.342202	0.84279	-0.166825	0.0801814	-1.62243			+
FAH	W5Q0Y3	Uncharacterized protein (Fragment) OS	P16930	Fumarylacetoacetase (FAA) (EC 3.7.1.2) (Beta-diketonase) (Fumarylacetoacetate hydrolase)	CD	0.101257	2.81151	0.0144478	-2.12611	1.43698e-05	6.5119			+
FAM105B	W5PUB9	Uncharacterized protein (Fragment) OS	-	-	GS	0.417753	-0.781321	0.597828	-0.306135	0.194738	-1.38813
FAM107B	W5PA61	Uncharacterized protein OS	Q9H098	Protein FAM107B	CD	0.0581875	0.718197	0.630988	0.684525	0.163017	-1.26879
FAM114A1	W5PKP3	Uncharacterized protein OS	Q8IWE2	Protein NOXP20 (Nervous system overexpressed protein 20) (Protein FAM114A1)	CD	0.110316	-0.730624	0.176187	-1.11046	8.55148e-08	-4.61938			+
FAM114A2	W5PIQ2	Uncharacterized protein OS	Q9NRY5	Protein FAM114A2	CD	3.193e-07	4.3741	0.620515	-0.371593	0.000202137	3.27126	+		+
FAM129A	W5NZ80	Uncharacterized protein (Fragment) OS	Q9BZQ8	Protein Niban (Cell growth-inhibiting gene 39 protein) (Protein FAM129A)	CD	0.00499423	-0.973184	0.590823	-0.371222	0.000153761	-1.82417			+
FAM129B	W5PQR0	Uncharacterized protein (Fragment) OS	Q96TA1	Niban-like protein 1 (Meg-3) (Melanoma invasion by ERK) (MINERVA) (Protein FAM129B)	CD	0.155031	-1.45411	0.405486	0.592845	0.00133169	-3.86401			+
FAM172A	W5Q5G0	Uncharacterized protein OS	Q8WUF8	Protein FAM172A	CD	0.08684	-1.23326	0.745458	0.249178	0.0253848	-1.41628			+
FAM192A	W5QC59	Uncharacterized protein OS	Q9GZU8	Protein FAM192A (NEFA-interacting nuclear protein NIP30)	CD	0.573384	-0.578167	0.0951805	-0.961323	0.0594466	-1.7197			+
FAM3C	W5QAI4	Uncharacterized protein OS	Q92520	Protein FAM3C (Interleukin-like EMT inducer)	GS	0.210572	-1.61063	0.436324	-0.495638	0.00239888	-2.91727			+
FAM49B	W5PD48	Uncharacterized protein OS	Q9NUQ9	Protein FAM49B (L1)	CD	0.612814	0.46404	0.0319923	-2.92123	0.477346	-1.04599
FAM50A	W5P366	Uncharacterized protein OS	Q14320	Protein FAM50A (Protein HXC-26) (Protein XAP-5)	CD	0.410377	0.801946	0.721265	-0.112867	0.117427	-0.477004
FAM91A1	W5PIS1	Uncharacterized protein (Fragment) OS	Q658Y4	Protein FAM91A1	CD	0.0826711	-1.14562	0.973885	0.014864	0.00311074	-2.09405			+
FAM98A	W5PKR5	Uncharacterized protein OS	Q8NCA5	Protein FAM98A	CD	0.95412	-0.0405868	0.67554	0.423226	0.0648008	-1.88711			+
FAM98B	W5QFL3	Uncharacterized protein (Fragment) OS	Q52LJ0	Protein FAM98B	CD	0.0134509	-2.95724	0.472202	1.08399	0.21206	-1.94922	+
FAP	W5P8E3	Uncharacterized protein OS	Q12884	Prolyl endopeptidase FAP (EC 3.4.21.26) (170 kDa melanoma membrane-bound gelatinase) (Dipeptidyl peptidase FAP) (EC 3.4.14.5) (Fibroblast activation protein alpha) (FAPalpha) (Gelatine degradation protease FAP) (EC 3.4.21.-) (Integral membrane serine protease) (Post-proline cleaving enzyme) (Serine integral membrane protease) (SIMP) (Surface-expressed protease) (Seprase) [Cleaved into: Antiplasmi…	CD	0.482985	0.607079	0.79159	0.170094	0.00755316	-2.76632			+
FARSB	W5QGI4	Uncharacterized protein OS	Q9NSD9	Phenylalanine--tRNA ligase beta subunit (EC 6.1.1.20) (Phenylalanyl-tRNA synthetase beta subunit) (PheRS)	CD	0.827187	-0.248938	0.596582	-0.343594	0.0117274	-3.21688			+
FASN	W5Q6U0	Uncharacterized protein OS	P49327	Fatty acid synthase (EC 2.3.1.85) [Includes: [Acyl-carrier-protein] S-acetyltransferase (EC 2.3.1.38); [Acyl-carrier-protein] S-malonyltransferase (EC 2.3.1.39); 3-oxoacyl-[acyl-carrier-protein] synthase (EC 2.3.1.41); 3-oxoacyl-[acyl-carrier-protein] reductase (EC 1.1.1.100); 3-hydroxyacyl-[acyl-carrier-protein] dehydratase (EC 4.2.1.59); Enoyl-[acyl-carrier-protein] reductase (EC 1.3.1.39); Ole…	CD	0.048549	-1.35436	0.254786	-1.40742	0.00371625	-4.08176			+
FAT4	W5Q5D8	Uncharacterized protein OS	Q6V0I7	Protocadherin Fat 4 (hFat4) (Cadherin family member 14) (FAT tumor suppressor homolog 4) (Fat-like cadherin protein FAT-J)	CD	0.222531	-1.67061	0.287156	-0.618178	0.222233	-1.36612
FBLN1	W5QDP8	Fibulin-1 OS	P23142	Fibulin-1 (FIBL-1)	ECM	0.579636	0.924748	0.0526997	1.73432	0.0062963	-3.8537			+
FBLN5	W5PSC8	Uncharacterized protein OS	Q9UBX5	Fibulin-5 (FIBL-5) (Developmental arteries and neural crest EGF-like protein) (Dance) (Urine p50 protein) (UP50)	ECM	0.0339942	-1.66596	0.946727	-0.0700423	0.00175342	-3.18295			+
FBLN7	W5PYI0	Uncharacterized protein OS	Q53RD9	Fibulin-7 (FIBL-7)	ECM	0.051413	1.78497	0.065759	-2.0043	0.00206257	-3.04974			+
FBN1	W5QIN8	Uncharacterized protein OS	P35555	Fibrillin-1 [Cleaved into: Asprosin]	ECM	0.0468673	-1.90138	0.0206726	2.07716	0.0630353	-1.94327			+
FBN2	W5Q6X0	Uncharacterized protein OS	P35556	Fibrillin-2 [Cleaved into: Fibrillin-2 C-terminal peptide]	ECM	0.603634	-0.640899	0.750811	0.135684	0.000631125	-4.41004			+
FBP1	W5PFR8	Fructose-1,6-bisphosphatase 1 OS	P09467	Fructose-1,6-bisphosphatase 1 (FBPase 1) (EC 3.1.3.11) (D-fructose-1,6-bisphosphate 1-phosphohydrolase 1) (Liver FBPase)	CD	2.8082e-06	-7.86394	0.474215	-0.619407	0.10783	1.40934	+
FERMT2	W5QIT7	Uncharacterized protein OS	Q96AC1	Fermitin family homolog 2 (Kindlin-2) (Mitogen-inducible gene 2 protein) (MIG-2) (Pleckstrin homology domain-containing family C member 1) (PH domain-containing family C member 1)	CD	0.0145762	-0.825502	0.0229566	-0.608623	0.00443951	-0.878611
FERMT3	W5P409	Uncharacterized protein OS	Q86UX7	Fermitin family homolog 3 (Kindlin-3) (MIG2-like protein) (Unc-112-related protein 2)	CD	0.0279387	2.65892	0.000410272	1.6284	0.679716	-0.0849098	+
FETUB	W5QH54	Uncharacterized protein OS	Q9UGM5	Fetuin-B (16G2) (Fetuin-like protein IRL685) (Gugu)	IST	0.20705	-0.463536	0.0865922	1.00234	0.0120551	-1.57204			+
FGA	W5Q5H8	Fibrinogen alpha chain OS	P02671	Fibrinogen alpha chain [Cleaved into: Fibrinopeptide A; Fibrinogen alpha chain]	IST	2.00184e-05	1.23777	6.01857e-05	2.70655	0.796477	0.105647	+	+
FGB	P68116	Fibrinogen beta chain (Fragment) OS	P02675	Fibrinogen beta chain [Cleaved into: Fibrinopeptide B; Fibrinogen beta chain]	IST	0.0582783	-1.6153	0.72183	-0.402976	0.69617	-0.510988
FGB	W5NQ46	Fibrinogen beta chain OS	P02675	Fibrinogen beta chain [Cleaved into: Fibrinopeptide B; Fibrinogen beta chain]	IST	0.00366102	0.73095	8.84474e-06	2.73194	0.183515	-0.478041		+
FGG	W5Q5A6	Uncharacterized protein OS	P02679	Fibrinogen gamma chain	IST	0.00383214	1.0819	3.96771e-06	2.75645	0.565558	-0.228288		+
fH	D6PZY4	Factor H (Fragment) OS	P07954	Fumarate hydratase, mitochondrial (Fumarase) (EC 4.2.1.2)	CD	4.73953e-07	0.94926	0.040828	1.3562	1.50804e-07	3.45075	+		+
FH	C5IWV1	Fumarate hydratase OS	P07954	Fumarate hydratase, mitochondrial (Fumarase) (EC 4.2.1.2)	CD	0.113517	2.01285	0.907369	-0.0424636	0.0844509	-0.696653
FHL1	W5PP66	Uncharacterized protein OS	Q13642	Four and a half LIM domains protein 1 (FHL-1) (Skeletal muscle LIM-protein 1) (SLIM) (SLIM-1)	CD	2.60902e-08	-5.3899	0.656083	-0.320328	0.644717	-0.291238	+
FHL1	W5PP64	Uncharacterized protein (Fragment) OS	Q13642	Four and a half LIM domains protein 1 (FHL-1) (Skeletal muscle LIM-protein 1) (SLIM) (SLIM-1)	CD	1.87497e-05	-2.47764	0.00961593	-1.30804	0.929956	-0.0379457	+
FHL3	W5QFC2	Uncharacterized protein OS	Q13643	Four and a half LIM domains protein 3 (FHL-3) (Skeletal muscle LIM-protein 2) (SLIM-2)	CD	0.579488	0.737486	0.275453	-0.843976	0.162802	-1.64285
FIBP	W5NPC6	Uncharacterized protein OS	O43427	Acidic fibroblast growth factor intracellular-binding protein (aFGF intracellular-binding protein) (FGF-1 intracellular-binding protein)	CD	4.73226e-06	-2.16779	0.21598	-1.08642	0.000495567	-1.50213	+		+
FIS1	W5PZP8	Uncharacterized protein (Fragment) OS	Q9Y3D6	Mitochondrial fission 1 protein (FIS1 homolog) (hFis1) (Tetratricopeptide repeat protein 11) (TPR repeat protein 11)	CD	0.322561	-0.532301	0.0473388	-2.14361	0.483499	-0.519783
FKBP10	W5Q8B6	Uncharacterized protein (Fragment) OS	Q96AY3	Peptidyl-prolyl cis-trans isomerase FKBP10 (PPIase FKBP10) (EC 5.2.1.8) (65 kDa FK506-binding protein) (65 kDa FKBP) (FKBP-65) (FK506-binding protein 10) (FKBP-10) (Immunophilin FKBP65) (Rotamase)	CD	0.244621	-1.17252	0.751219	0.243445	3.85484e-07	-9.13763			+
FKBP14	W5PFR3	Uncharacterized protein OS	Q9NWM8	Peptidyl-prolyl cis-trans isomerase FKBP14 (PPIase FKBP14) (EC 5.2.1.8) (22 kDa FK506-binding protein) (22 kDa FKBP) (FKBP-22) (FK506-binding protein 14) (FKBP-14) (Rotamase)	CD	0.0724693	-1.64369	0.00961407	-2.51171	0.00471002	-3.21994			+
FKBP1C	W5QB61	Peptidyl-prolyl cis-trans isomerase (Fragment) OS	-	-	CD	0.107493	-0.927255	0.15368	-0.787084	0.158465	-0.955083
FKBP2	W5P5G6	Peptidyl-prolyl cis-trans isomerase (Fragment) OS	P26885	Peptidyl-prolyl cis-trans isomerase FKBP2 (PPIase FKBP2) (EC 5.2.1.8) (13 kDa FK506-binding protein) (13 kDa FKBP) (FKBP-13) (FK506-binding protein 2) (FKBP-2) (Immunophilin FKBP13) (Rotamase)	CD	0.799839	-0.0804949	0.288489	-0.241457	0.000321843	-1.09383			+
FKBP3	W5PHT7	Peptidyl-prolyl cis-trans isomerase (Fragment) OS	Q00688	Peptidyl-prolyl cis-trans isomerase FKBP3 (PPIase FKBP3) (EC 5.2.1.8) (25 kDa FK506-binding protein) (25 kDa FKBP) (FKBP-25) (FK506-binding protein 3) (FKBP-3) (Immunophilin FKBP25) (Rapamycin-selective 25 kDa immunophilin) (Rotamase)	CD	0.6237	0.24474	0.199681	-0.625752	0.00244387	-1.6126			+
FKBP4	W5PNZ5	Uncharacterized protein OS	Q02790	Peptidyl-prolyl cis-trans isomerase FKBP4 (PPIase FKBP4) (EC 5.2.1.8) (51 kDa FK506-binding protein) (FKBP51) (52 kDa FK506-binding protein) (52 kDa FKBP) (FKBP-52) (59 kDa immunophilin) (p59) (FK506-binding protein 4) (FKBP-4) (FKBP59) (HSP-binding immunophilin) (HBI) (Immunophilin FKBP52) (Rotamase) [Cleaved into: Peptidyl-prolyl cis-trans isomerase FKBP4, N-terminally processed]	CD	0.222272	1.34397	0.990121	0.00283909	0.000151606	-1.48682			+
FKBP5	W5PRS4	Uncharacterized protein OS	Q13451	Peptidyl-prolyl cis-trans isomerase FKBP5 (PPIase FKBP5) (EC 5.2.1.8) (51 kDa FK506-binding protein) (51 kDa FKBP) (FKBP-51) (54 kDa progesterone receptor-associated immunophilin) (Androgen-regulated protein 6) (FF1 antigen) (FK506-binding protein 5) (FKBP-5) (FKBP54) (p54) (HSP90-binding immunophilin) (Rotamase)	CD	0.405707	0.933618	0.0790057	0.469624	0.320402	-0.823963
FKBP7	W5Q775	Uncharacterized protein (Fragment) OS	Q9Y680	Peptidyl-prolyl cis-trans isomerase FKBP7 (PPIase FKBP7) (EC 5.2.1.8) (23 kDa FK506-binding protein) (23 kDa FKBP) (FKBP-23) (FK506-binding protein 7) (FKBP-7) (Rotamase)	CD	0.302878	-0.559086	0.430674	0.778609	1.03341e-08	-7.7654			+
FKBP8	W5PQ30	Uncharacterized protein OS	Q14318	Peptidyl-prolyl cis-trans isomerase FKBP8 (PPIase FKBP8) (EC 5.2.1.8) (38 kDa FK506-binding protein) (38 kDa FKBP) (FKBP-38) (hFKBP38) (FK506-binding protein 8) (FKBP-8) (FKBPR38) (Rotamase)	CD	0.186995	-0.615192	0.973388	0.0225105	0.00108941	-2.84893			+
FKBP9	W5P9G2	Uncharacterized protein (Fragment) OS	O95302	Peptidyl-prolyl cis-trans isomerase FKBP9 (PPIase FKBP9) (EC 5.2.1.8) (63 kDa FK506-binding protein) (63 kDa FKBP) (FKBP-63) (FK506-binding protein 9) (FKBP-9) (Rotamase)	CD	0.152267	-0.931617	0.00369587	-0.699235	2.84851e-07	-5.38854			+
FLII	W5NR09	Uncharacterized protein OS	Q13045	Protein flightless-1 homolog	CD	0.00106647	3.71382	0.676116	-0.210358	0.026298	1.11047	+		+
FLNA	W5P5A0	Uncharacterized protein (Fragment) OS	P21333	Filamin-A (FLN-A) (Actin-binding protein 280) (ABP-280) (Alpha-filamin) (Endothelial actin-binding protein) (Filamin-1) (Non-muscle filamin)	CD	0.20136	-0.146769	0.550121	0.17163	0.00684162	-0.674825
FLNB	W5PT68	Uncharacterized protein OS	O75369	Filamin-B (FLN-B) (ABP-278) (ABP-280 homolog) (Actin-binding-like protein) (Beta-filamin) (Filamin homolog 1) (Fh1) (Filamin-3) (Thyroid autoantigen) (Truncated actin-binding protein) (Truncated ABP)	CD	3.25271e-06	-1.86199	0.189722	-0.975307	5.37328e-07	-2.97922	+		+
FLNC	W5NZK9	Uncharacterized protein (Fragment) OS	Q14315	Filamin-C (FLN-C) (FLNc) (ABP-280-like protein) (ABP-L) (Actin-binding-like protein) (Filamin-2) (Gamma-filamin)	CD	0.542065	-0.480759	0.451666	0.423484	8.50545e-07	-6.52621			+
FLRT2	W5Q801	Uncharacterized protein OS	O43155	Leucine-rich repeat transmembrane protein FLRT2 (Fibronectin-like domain-containing leucine-rich transmembrane protein 2)	CD	0.0126503	-2.22277	0.644741	-0.324379	0.00571532	-2.38305	+		+
FMOD	W5NU76	Uncharacterized protein (Fragment) OS	Q06828	Fibromodulin (FM) (Collagen-binding 59 kDa protein) (Keratan sulfate proteoglycan fibromodulin) (KSPG fibromodulin)	ECM	0.0115491	-0.331222	0.22924	-1.05884	0.000565983	0.646104
FMR1	W5PIV7	Uncharacterized protein OS	Q06787	Synaptic functional regulator FMR1 (Fragile X mental retardation protein 1) (FMRP) (Protein FMR-1)	CD	0.891908	-0.172328	0.399831	-0.633367	0.265572	1.42836
FN1	W5QDG8	Uncharacterized protein OS	P02751	Fibronectin (FN) (Cold-insoluble globulin) (CIG) [Cleaved into: Anastellin; Ugl-Y1; Ugl-Y2; Ugl-Y3]	ECM	0.000903035	0.983958	0.00579916	1.8708	0.952333	-0.0138776
FN3KRP	W5Q462	Uncharacterized protein OS	Q9HA64	Ketosamine-3-kinase (EC 2.7.1.-) (Fructosamine-3-kinase-related protein) (FN3K-RP) (FN3K-related protein)	CD	0.0095235	-1.34446	0.195913	0.192234	0.00227475	-0.735752
FNBP1	W5PEE3	Uncharacterized protein (Fragment) OS	Q96RU3	Formin-binding protein 1 (Formin-binding protein 17) (hFBP17)	CD	0.226101	-0.872099	0.180237	-0.615058	0.130729	-0.991494
FNBP1L	W5Q5W3	Uncharacterized protein OS	Q5T0N5	Formin-binding protein 1-like (Transducer of Cdc42-dependent actin assembly protein 1) (Toca-1)	CD	0.289418	-1.42893	0.652037	0.360679	0.135456	-1.74288
FNDC1	W5P308	Uncharacterized protein (Fragment) OS	Q4ZHG4	Fibronectin type III domain-containing protein 1 (Activation-associated cDNA protein) (Expressed in synovial lining protein)	ECM	0.00231705	-4.19862	0.516505	0.271025	2.36133e-09	-8.74916	+		+
FNTA	W5P0J8	Uncharacterized protein (Fragment) OS	P49354	Protein farnesyltransferase/geranylgeranyltransferase type-1 subunit alpha (EC 2.5.1.58) (EC 2.5.1.59) (CAAX farnesyltransferase subunit alpha) (FTase-alpha) (Ras proteins prenyltransferase subunit alpha) (Type I protein geranyl-geranyltransferase subunit alpha) (GGTase-I-alpha)	CD	0.887049	-0.129403	0.202607	-0.852627	0.00618963	-1.98266			+
FRZB	W5Q5L6	Uncharacterized protein OS	Q92765	Secreted frizzled-related protein 3 (sFRP-3) (Frezzled) (Fritz) (Frizzled-related protein 1) (FrzB-1)	GS-DIFF	0.0204988	-1.60134	0.0710203	-2.37779	0.0879926	-0.80332
FSCN1	W5NY99	Uncharacterized protein (Fragment) OS	Q16658	Fascin (55 kDa actin-bundling protein) (Singed-like protein) (p55)	CD	0.501806	0.160889	0.266486	-0.262708	5.89478e-06	-2.39423			+
FSTL1	W5QF69	Uncharacterized protein (Fragment) OS	Q12841	Follistatin-related protein 1 (Follistatin-like protein 1)	GS-DIFF	0.260511	-0.641484	0.217932	1.06299	1.56474e-06	-3.84628			+
FTH1	K4PF69	Ferritin OS	P02794	Ferritin heavy chain (Ferritin H subunit) (EC 1.16.3.1) (Cell proliferation-inducing gene 15 protein) [Cleaved into: Ferritin heavy chain, N-terminally processed]	GS	0.771283	0.0479387	0.000303238	1.95141	0.0764455	-0.288952
FTO	W5Q963	Uncharacterized protein OS	Q9C0B1	Alpha-ketoglutarate-dependent dioxygenase FTO (EC 1.14.11.-) (Fat mass and obesity-associated protein)		0.621958	0.652106	0.0323023	-2.30579	0.539267	-0.90525
FUBP1	W5PUT3	Uncharacterized protein OS	Q96AE4	Far upstream element-binding protein 1 (FBP) (FUSE-binding protein 1) (DNA helicase V) (hDH V)	CD	0.721795	0.326744	0.0620035	-2.03269	0.180812	-1.46041
FUCA1	W5PAQ4	Uncharacterized protein (Fragment) OS	P04066	Tissue alpha-L-fucosidase (EC 3.2.1.51) (Alpha-L-fucosidase I) (Alpha-L-fucoside fucohydrolase 1) (Alpha-L-fucosidase 1)	CD	0.27478	-0.684584	0.518712	-0.503926	0.0507299	-1.32434			+
FUS	W5NVY0	Uncharacterized protein OS	P35637	RNA-binding protein FUS (75 kDa DNA-pairing protein) (Oncogene FUS) (Oncogene TLS) (POMp75) (Translocated in liposarcoma protein)	CD	0.0118036	-0.874843	0.14262	-1.39358	0.537398	-0.454283
FUT11	W5PE31	Uncharacterized protein (Fragment) OS	Q495W5	Alpha-(1,3)-fucosyltransferase 11 (EC 2.4.1.-) (Fucosyltransferase XI) (Fuc-TXI) (FucT-XI) (Galactoside 3-L-fucosyltransferase 11) (Fucosyltransferase 11)		0.804352	-0.146177	0.0544699	-1.50939	0.0470223	-1.26283
FXR1	W5QHM0	Uncharacterized protein OS	P51114	Fragile X mental retardation syndrome-related protein 1 (hFXR1p)	CD	0.203128	0.686278	0.311749	-0.684923	0.394774	0.561632
FYCO1	W5PH99	Uncharacterized protein OS	Q9BQS8	FYVE and coiled-coil domain-containing protein 1 (Zinc finger FYVE domain-containing protein 7)	CD	0.270182	-0.866862	0.787277	-0.328934	0.0755806	-2.09815			+
G3BP1	W5PH90	Uncharacterized protein OS	Q13283	Ras GTPase-activating protein-binding protein 1 (G3BP-1) (EC 3.6.4.12) (EC 3.6.4.13) (ATP-dependent DNA helicase VIII) (hDH VIII) (GAP SH3 domain-binding protein 1)	CD	0.0536872	2.27964	0.681849	0.282722	0.031152	-2.07966			+
G3BP2	W5Q258	Uncharacterized protein OS	Q9UN86	Ras GTPase-activating protein-binding protein 2 (G3BP-2) (GAP SH3 domain-binding protein 2)	CD	0.783982	0.147419	0.294079	-0.85809	0.0129814	-2.32481			+
g6pd	A1XI85	Glucose-6-phosphate 1-dehydrogenase OS	P11413	Glucose-6-phosphate 1-dehydrogenase (G6PD) (EC 1.1.1.49)	CD	0.33724	-1.14194	0.110819	1.35923	0.170846	-1.45524
G6pd	A2SW69	Annexin A2 OS	P11413	Glucose-6-phosphate 1-dehydrogenase (G6PD) (EC 1.1.1.49)	CD	0.00257314	-0.952446	0.0377259	0.842922	0.85535	-0.047466
GAB1	W5PMU8	Uncharacterized protein OS	Q13480	GRB2-associated-binding protein 1 (GRB2-associated binder 1) (Growth factor receptor bound protein 2-associated protein 1)	CD	0.0319174	-0.717075	0.149598	-0.820427	0.000949812	-1.94749			+
GABARAPL2	W5PAA2	Uncharacterized protein (Fragment) OS	P60520	Gamma-aminobutyric acid receptor-associated protein-like 2 (GABA(A) receptor-associated protein-like 2) (Ganglioside expression factor 2) (GEF-2) (General protein transport factor p16) (Golgi-associated ATPase enhancer of 16 kDa) (GATE-16) (MAP1 light chain 3-related protein)	CD	0.637481	-0.490144	0.712331	0.352227	0.107305	-1.20644
GABPA	W5Q0P0	Uncharacterized protein OS	Q06546	GA-binding protein alpha chain (GABP subunit alpha) (Nuclear respiratory factor 2 subunit alpha) (Transcription factor E4TF1-60)	CD	0.410449	-0.744625	0.0183746	-1.87599	0.0800444	-1.825			+
GAL-1	W5PWZ2	Galectin (Fragment) OS	-	-	GS-AI	0.0124535	-1.20898	0.0183511	4.11905	0.000237995	-7.43346			+
GALE	W5PB30	Uncharacterized protein OS	Q14376	UDP-glucose 4-epimerase (EC 5.1.3.2) (Galactowaldenase) (UDP-N-acetylgalactosamine 4-epimerase) (UDP-GalNAc 4-epimerase) (UDP-N-acetylglucosamine 4-epimerase) (UDP-GlcNAc 4-epimerase) (EC 5.1.3.7) (UDP-galactose 4-epimerase)	CD	0.442476	0.904899	0.0503738	-1.01738	0.0298655	-2.37221			+
GALK1	W5PIM8	Uncharacterized protein OS	P51570	Galactokinase (EC 2.7.1.6) (Galactose kinase)	CD	0.133201	1.29953	0.279153	0.339264	0.00716701	-1.02603			+
GALM	W5PGC5	Aldose 1-epimerase OS	Q96C23	Aldose 1-epimerase (EC 5.1.3.3) (Galactose mutarotase)	CD	2.09331e-05	-1.45271	0.0138295	-0.936182	0.00908656	-0.997765	+		+
GAMT	W5PPZ9	Uncharacterized protein (Fragment) OS	Q14353	Guanidinoacetate N-methyltransferase (EC 2.1.1.2)	CD	0.00586314	2.6511	0.539582	-0.172425	0.0389078	-0.73741	+
GANAB	W5Q302	Uncharacterized protein OS	Q14697	Neutral alpha-glucosidase AB (EC 3.2.1.84) (Alpha-glucosidase 2) (Glucosidase II subunit alpha)	IST	0.712422	-0.226903	0.444138	-0.884555	4.23531e-05	-4.73323			+
GAPDH	D7R7V6	Glyceraldehyde-3-phosphate dehydrogenase OS	P04406	Glyceraldehyde-3-phosphate dehydrogenase (GAPDH) (EC 1.2.1.12) (Peptidyl-cysteine S-nitrosylase GAPDH) (EC 2.6.99.-)	CD	0.000629514	0.605	0.683308	0.141883	0.18672	0.476272
GAPVD1	W5PTE5	Uncharacterized protein OS	Q14C86	GTPase-activating protein and VPS9 domain-containing protein 1 (GAPex-5) (Rab5-activating protein 6)	CD	0.757218	-0.170122	0.207409	-0.763194	0.938609	0.0498549
GARS	W5PDU8	Uncharacterized protein OS	P41250	Glycine--tRNA ligase (EC 3.6.1.17) (EC 6.1.1.14) (Diadenosine tetraphosphate synthetase) (AP-4-A synthetase) (Glycyl-tRNA synthetase) (GlyRS)	CD	0.0187933	0.572049	0.162639	0.498847	1.25509e-06	-1.49027			+
GART	W5PUE5	Uncharacterized protein OS	P22102	Trifunctional purine biosynthetic protein adenosine-3 [Includes: Phosphoribosylamine--glycine ligase (EC 6.3.4.13) (Glycinamide ribonucleotide synthetase) (GARS) (Phosphoribosylglycinamide synthetase); Phosphoribosylformylglycinamidine cyclo-ligase (EC 6.3.3.1) (AIR synthase) (AIRS) (Phosphoribosyl-aminoimidazole synthetase); Phosphoribosylglycinamide formyltransferase (EC 2.1.2.2) (5'-phosphorib…	CD	0.112769	1.59063	0.665603	-0.21497	0.064711	-1.85758			+
GAS2	W5PCE4	Uncharacterized protein (Fragment) OS	O43903	Growth arrest-specific protein 2 (GAS-2)	CD	0.173367	-1.21603	0.395099	1.41654	2.48065e-08	-9.53781			+
GAS6	W5PFK0	Uncharacterized protein (Fragment) OS	Q14393	Growth arrest-specific protein 6 (GAS-6) (AXL receptor tyrosine kinase ligand)	CD	0.0592575	-1.53273	0.487467	-0.398879	0.151515	-1.16799
GBE1	W5Q5V0	Uncharacterized protein OS	Q04446	1,4-alpha-glucan-branching enzyme (EC 2.4.1.18) (Brancher enzyme) (Glycogen-branching enzyme)	CD	0.000152332	-2.18286	0.240245	1.33885	0.421441	-0.35347	+
GCHFR	W5QGB6	Uncharacterized protein OS	P30047	GTP cyclohydrolase 1 feedback regulatory protein (GFRP) (GTP cyclohydrolase I feedback regulatory protein) (p35)	CD	0.59987	-0.179883	0.0132331	-2.10165	0.0907729	-1.31481
GCLM	W5Q6C4	Uncharacterized protein OS	P48507	Glutamate--cysteine ligase regulatory subunit (GCS light chain) (Gamma-ECS regulatory subunit) (Gamma-glutamylcysteine synthetase regulatory subunit) (Glutamate--cysteine ligase modifier subunit)	CD	0.615441	-0.291062	0.571679	-0.272703	0.0260226	-1.7031			+
GDI1	W5P3E8	Uncharacterized protein (Fragment) OS	P31150	Rab GDP dissociation inhibitor alpha (Rab GDI alpha) (Guanosine diphosphate dissociation inhibitor 1) (GDI-1) (Oligophrenin-2) (Protein XAP-4)	CD	0.00463877	-0.817298	0.000412526	-0.905513	0.420513	-0.200557
GDI2	W5PE22	Uncharacterized protein (Fragment) OS	P50395	Rab GDP dissociation inhibitor beta (Rab GDI beta) (Guanosine diphosphate dissociation inhibitor 2) (GDI-2)	CD	0.14579	-0.155671	0.537282	-0.10384	0.000111947	-0.733651
GFPT1	W5QEY8	Uncharacterized protein OS	Q06210	Glutamine--fructose-6-phosphate aminotransferase [isomerizing] 1 (EC 2.6.1.16) (D-fructose-6-phosphate amidotransferase 1) (Glutamine:fructose-6-phosphate amidotransferase 1) (GFAT 1) (GFAT1) (Hexosephosphate aminotransferase 1)	CD	0.169244	1.35509	0.0044329	-1.46337	0.000733562	-3.99271			+
GFPT2	W5NTN0	Uncharacterized protein OS	O94808	Glutamine--fructose-6-phosphate aminotransferase [isomerizing] 2 (EC 2.6.1.16) (D-fructose-6-phosphate amidotransferase 2) (Glutamine:fructose-6-phosphate amidotransferase 2) (GFAT 2) (GFAT2) (Hexosephosphate aminotransferase 2)	CD	0.0288662	2.32854	0.261186	-0.977356	0.926384	-0.0790523	+
GGA2	W5Q6C5	Uncharacterized protein (Fragment) OS	Q9UJY4	ADP-ribosylation factor-binding protein GGA2 (Gamma-adaptin-related protein 2) (Golgi-localized, gamma ear-containing, ARF-binding protein 2) (VHS domain and ear domain of gamma-adaptin) (Vear)		0.260479	1.48238	0.248981	-0.80208	0.481429	-0.984233
GGCT	W5PE54	Uncharacterized protein OS	O75223	Gamma-glutamylcyclotransferase (EC 2.3.2.4) (Cytochrome c-releasing factor 21)	CD	0.243251	-0.827075	0.177178	-0.246955	1.43475e-06	-4.29357			+
GIPC1	W5P623	Uncharacterized protein OS	O14908	PDZ domain-containing protein GIPC1 (GAIP C-terminus-interacting protein) (RGS-GAIP-interacting protein) (RGS19-interacting protein 1) (Synectin) (Tax interaction protein 2) (TIP-2)	CD	0.780973	0.215877	0.0845987	-1.15889	0.0158277	-1.91386			+
GLB1	W5Q1M0	Beta-galactosidase (Fragment) OS	P16278	Beta-galactosidase (EC 3.2.1.23) (Acid beta-galactosidase) (Lactase) (Elastin receptor 1)	CD	0.879914	-0.123697	0.157101	-1.42146	0.287756	-0.85204
GLG1	W5P6V4	Uncharacterized protein OS	Q92896	Golgi apparatus protein 1 (CFR-1) (Cysteine-rich fibroblast growth factor receptor) (E-selectin ligand 1) (ESL-1) (Golgi sialoglycoprotein MG-160)	CD	0.73573	-0.430339	0.0666932	-2.15099	0.41777	1.10358
GLIPR2	W5PPT8	Uncharacterized protein (Fragment) OS	Q9H4G4	Golgi-associated plant pathogenesis-related protein 1 (GAPR-1) (Golgi-associated PR-1 protein) (Glioma pathogenesis-related protein 2) (GliPR 2)	CD	0.00704219	-1.26273	0.0211705	1.50873	0.000839628	2.73103			+
GLO1	W5Q0T3	Uncharacterized protein (Fragment) OS	Q04760	Lactoylglutathione lyase (EC 4.4.1.5) (Aldoketomutase) (Glyoxalase I) (Glx I) (Ketone-aldehyde mutase) (Methylglyoxalase) (S-D-lactoylglutathione methylglyoxal lyase)	CD	0.00148659	-1.12064	8.09366e-05	-0.796028	0.000730005	-1.19464			+
GLOD4	W5PP77	Uncharacterized protein (Fragment) OS	Q9HC38	Glyoxalase domain-containing protein 4	CD	0.00266261	-1.80507	0.0180054	-1.24582	0.0527457	-1.24272	+
GLRX3	W5Q0K3	Uncharacterized protein (Fragment) OS	O76003	Glutaredoxin-3 (PKC-interacting cousin of thioredoxin) (PICOT) (PKC-theta-interacting protein) (PKCq-interacting protein) (Thioredoxin-like protein 2)	Redox	0.171504	1.06007	0.522263	-0.445371	0.0444009	-1.32862			+
GLUD1	W5NRK4	Uncharacterized protein (Fragment) OS	P00367	Glutamate dehydrogenase 1, mitochondrial (GDH 1) (EC 1.4.1.3)	CD	0.011804	-1.54951	0.467423	0.496838	0.958184	0.0332794
GMDS	W5NXP7	Uncharacterized protein OS	O60547	GDP-mannose 4,6 dehydratase (EC 4.2.1.47) (GDP-D-mannose dehydratase) (GMD)	CD	0.0114023	-2.47045	0.725415	-0.147467	1.98372e-06	-3.9236	+		+
GMFB	W5QIU5	Uncharacterized protein OS	P60983	Glia maturation factor beta (GMF-beta)	CD	0.619613	-0.619192	0.00857254	-1.30941	0.528964	-0.788383
GMFG	W5P7Q0	Uncharacterized protein OS	O60234	Glia maturation factor gamma (GMF-gamma)	GS-GF	0.026359	3.35192	0.886048	-0.0721912	0.0089976	3.77016	+		+
GMPPB	W5PSB5	Uncharacterized protein OS	Q9Y5P6	Mannose-1-phosphate guanyltransferase beta (EC 2.7.7.13) (GDP-mannose pyrophosphorylase B) (GTP-mannose-1-phosphate guanylyltransferase beta)	CD	0.0010197	3.33917	0.0829858	-0.408385	0.000468624	-1.68714	+		+
GMPR2	W5QCY6	GMP reductase (Fragment) OS	Q9P2T1	GMP reductase 2 (GMPR 2) (EC 1.7.1.7) (Guanosine 5'-monophosphate oxidoreductase 2) (Guanosine monophosphate reductase 2)	CD	0.109589	-1.81077	0.645762	-0.2462	0.796521	-0.253583
GMPS	W5NYV7	Uncharacterized protein OS	P49915	GMP synthase [glutamine-hydrolyzing] (EC 6.3.5.2) (GMP synthetase) (Glutamine amidotransferase)	CD	0.708907	0.392458	0.184424	-1.21167	0.226239	-1.49072
GNAI2	W5PKD3	Uncharacterized protein OS	P04899	Guanine nucleotide-binding protein G(i) subunit alpha-2 (Adenylate cyclase-inhibiting G alpha protein)	CD	0.102824	1.45335	0.00389622	-1.02313	0.771516	-0.0979455
GNAI3	W5QD75	Uncharacterized protein (Fragment) OS	P08754	Guanine nucleotide-binding protein G(k) subunit alpha (G(i) alpha-3)	CD	0.174386	0.976382	0.15402	-1.49532	0.701622	-0.440231
GNB1	W5NUV1	Uncharacterized protein OS	P62873	Guanine nucleotide-binding protein G(I)/G(S)/G(T) subunit beta-1 (Transducin beta chain 1)	CD	0.0115453	-1.84305	0.668597	0.144519	0.928613	-0.0539935	+
GNB2	W5Q438	Uncharacterized protein (Fragment) OS	P62879	Guanine nucleotide-binding protein G(I)/G(S)/G(T) subunit beta-2 (G protein subunit beta-2) (Transducin beta chain 2)	CD	0.0720215	-2.0167	0.266666	0.754419	0.693314	0.406118
GNB2L1	S4TZR5	Guanine nucleotide-binding protein beta polypeptide 2-like 1 OS	-	-		0.00225539	2.47194	0.514545	0.25334	0.00241053	-1.40551	+		+
GNB4	W5QHP5	Uncharacterized protein OS	Q9HAV0	Guanine nucleotide-binding protein subunit beta-4 (Transducin beta chain 4)	CD	0.00109612	-3.39802	0.831562	-0.215367	0.135668	-1.89987	+
GNL1	W5PTW0	Uncharacterized protein OS	P36915	Guanine nucleotide-binding protein-like 1 (GTP-binding protein HSR1)	CD	0.712735	-0.620285	0.293483	0.782564	0.801449	-0.345747
GNPDA1	W5NUG3	Uncharacterized protein OS	P46926	Glucosamine-6-phosphate isomerase 1 (EC 3.5.99.6) (Glucosamine-6-phosphate deaminase 1) (GNPDA 1) (GlcN6P deaminase 1) (Oscillin)	CD	3.86449e-05	-2.14853	0.206736	-0.532106	8.60671e-05	-2.11273	+		+
GNPDA2	W5Q0A8	Uncharacterized protein OS	Q8TDQ7	Glucosamine-6-phosphate isomerase 2 (EC 3.5.99.6) (Glucosamine-6-phosphate deaminase 2) (GNPDA 2) (GlcN6P deaminase 2) (Glucosamine-6-phosphate isomerase SB52)	CD	0.223529	-1.23906	0.304477	0.210169	0.00488779	-2.50093			+
GNPNAT1	W5Q7X3	Uncharacterized protein OS	Q96EK6	Glucosamine 6-phosphate N-acetyltransferase (EC 2.3.1.4) (Phosphoglucosamine acetylase) (Phosphoglucosamine transacetylase)	CD	0.0664636	-1.57738	0.390324	-0.506602	0.00232544	-2.8874			+
GNPTG	W5Q1W8	Uncharacterized protein OS	Q9UJJ9	N-acetylglucosamine-1-phosphotransferase subunit gamma (GlcNAc-1-phosphotransferase subunit gamma) (UDP-N-acetylglucosamine-1-phosphotransferase subunit gamma)	CD	0.0142192	2.04972	0.203641	0.676446	0.051756	-1.43265	+		+
GNS	W5NZ62	Uncharacterized protein OS	P15586	N-acetylglucosamine-6-sulfatase (EC 3.1.6.14) (Glucosamine-6-sulfatase) (G6S)	CD	0.216649	-0.355689	0.758901	-0.11929	0.0846383	-0.64355
GOLGA1	W5PUI3	Uncharacterized protein OS	Q92805	Golgin subfamily A member 1 (Golgin-97)	CD	0.0022085	-4.69123	0.923885	0.051644	0.0542868	-1.35938	+		+
GOLGA2	W5PM56	Uncharacterized protein (Fragment) OS	Q08379	Golgin subfamily A member 2 (130 kDa cis-Golgi matrix protein) (GM130) (GM130 autoantigen) (Golgin-95)	CD	0.369275	1.2323	0.147085	0.313019	0.0347669	-1.86634			+
GOLGA3	W5PIY8	Uncharacterized protein OS	Q08378	Golgin subfamily A member 3 (Golgi complex-associated protein of 170 kDa) (GCP170) (Golgin-160)	CD	0.866875	-0.195418	0.613933	0.372239	0.00423449	-3.08244			+
GOLGA4	W5NQ51	Uncharacterized protein OS	Q13439	Golgin subfamily A member 4 (256 kDa golgin) (Golgin-245) (Protein 72.1) (Trans-Golgi p230)	CD	0.00876931	-5.20165	0.636805	0.835975	0.00162275	-5.90795	+		+
GOLGB1	W5QFP3	Uncharacterized protein OS	Q14789	Golgin subfamily B member 1 (372 kDa Golgi complex-associated protein) (GCP372) (Giantin) (Macrogolgin)	CD	0.3274	0.620456	0.835815	0.136764	0.0268083	-1.69109			+
GOLM1	W5PG72	Uncharacterized protein OS	Q8NBJ4	Golgi membrane protein 1 (Golgi membrane protein GP73) (Golgi phosphoprotein 2)	CD	0.0785555	-0.91077	0.735332	0.455033	0.00435264	-4.44151			+
GOLPH3	W5PRW3	Uncharacterized protein OS	Q9H4A6	Golgi phosphoprotein 3 (Coat protein GPP34) (Mitochondrial DNA absence factor) (MIDAS)	CD	0.158989	1.11265	0.486071	-0.291163	0.0052014	-2.51408			+
GOPC	W5PFX1	Uncharacterized protein OS	Q9HD26	Golgi-associated PDZ and coiled-coil motif-containing protein (CFTR-associated ligand) (Fused in glioblastoma) (PDZ protein interacting specifically with TC10) (PIST)	CD	0.0110743	-3.03283	0.0692399	-1.1491	8.45347e-05	-4.15188	+		+
GORASP2	W5NW23	Uncharacterized protein OS	Q9H8Y8	Golgi reassembly-stacking protein 2 (GRS2) (Golgi phosphoprotein 6) (GOLPH6) (Golgi reassembly-stacking protein of 55 kDa) (GRASP55) (p59)	CD	0.261155	-1.07456	0.0940615	-0.760849	0.00022098	-4.28326			+
GOT1	W5PS88	Aspartate aminotransferase OS	P17174	Aspartate aminotransferase, cytoplasmic (cAspAT) (EC 2.6.1.1) (EC 2.6.1.3) (Cysteine aminotransferase, cytoplasmic) (Cysteine transaminase, cytoplasmic) (cCAT) (Glutamate oxaloacetate transaminase 1) (Transaminase A)	CD	0.00455466	-0.865628	0.0310371	-0.689393	0.0154659	-0.792365
GOT2	W5NUG0	Aspartate aminotransferase OS	P00505	Aspartate aminotransferase, mitochondrial (mAspAT) (EC 2.6.1.1) (EC 2.6.1.7) (Fatty acid-binding protein) (FABP-1) (Glutamate oxaloacetate transaminase 2) (Kynurenine aminotransferase 4) (Kynurenine aminotransferase IV) (Kynurenine--oxoglutarate transaminase 4) (Kynurenine--oxoglutarate transaminase IV) (Plasma membrane-associated fatty acid-binding protein) (FABPpm) (Transaminase A)	CD	0.197796	1.44276	0.384416	-0.765747	0.619041	0.451353
GPD1	W5Q983	Uncharacterized protein OS	P21695	Glycerol-3-phosphate dehydrogenase [NAD(+)], cytoplasmic (GPD-C) (GPDH-C) (EC 1.1.1.8)	CD	0.00113156	-3.16708	0.0472608	-0.949871	0.969156	-0.0208893	+
GPI	W5P323	Glucose-6-phosphate isomerase OS	P06744	Glucose-6-phosphate isomerase (GPI) (EC 5.3.1.9) (Autocrine motility factor) (AMF) (Neuroleukin) (NLK) (Phosphoglucose isomerase) (PGI) (Phosphohexose isomerase) (PHI) (Sperm antigen 36) (SA-36)	CD	0.00166859	-1.16044	0.14748	-1.10633	0.20312	0.644956
GPS1	W5Q7E2	Uncharacterized protein (Fragment) OS	Q13098	COP9 signalosome complex subunit 1 (SGN1) (Signalosome subunit 1) (G protein pathway suppressor 1) (GPS-1) (JAB1-containing signalosome subunit 1) (Protein MFH)	CD	0.5682	0.362342	0.212186	-0.529763	0.00400325	-1.77533			+
GPSM1	W5P372	Uncharacterized protein OS	Q86YR5	G-protein-signaling modulator 1 (Activator of G-protein signaling 3)	CD	0.13586	1.29957	0.00825509	1.66232	0.896151	-0.108366
GPX3	W5PDJ6	Glutathione peroxidase (Fragment) OS	P22352	Glutathione peroxidase 3 (GPx-3) (GSHPx-3) (EC 1.11.1.9) (Extracellular glutathione peroxidase) (Plasma glutathione peroxidase) (GPx-P) (GSHPx-P)	Redox	0.976531	0.0111392	0.00259998	1.44068	3.70482e-05	2.59471			+
GPX7	W5P668	Glutathione peroxidase (Fragment) OS	Q96SL4	Glutathione peroxidase 7 (GPx-7) (GSHPx-7) (EC 1.11.1.9) (CL683)	Redox	0.882028	-0.0887041	0.0824833	-1.3455	8.83253e-07	-5.36392			+
GRB2	W5PLS7	Uncharacterized protein OS	P62993	Growth factor receptor-bound protein 2 (Adapter protein GRB2) (Protein Ash) (SH2/SH3 adapter GRB2)	CD	0.267241	-0.818569	0.280232	-0.72697	0.0427004	-1.63311			+
GSK3A	W5PDY0	Uncharacterized protein (Fragment) OS	P49840	Glycogen synthase kinase-3 alpha (GSK-3 alpha) (EC 2.7.11.26) (Serine/threonine-protein kinase GSK3A) (EC 2.7.11.1)	CD	0.00993317	1.30515	0.026605	-0.936374	0.0728248	-0.813937
GSKIP	W5Q440	Uncharacterized protein OS	Q9P0R6	GSK3-beta interaction protein (GSKIP)	CD	0.19313	-0.775019	0.45125	0.403693	7.95975e-06	-3.98652			+
GSN	W5P627	Uncharacterized protein OS	P06396	Gelsolin (AGEL) (Actin-depolymerizing factor) (ADF) (Brevin)	CD	0.000207228	-2.32063	0.96937	0.0367816	0.00311323	2.01947	+		+
GSPT1	W5PAZ2	Uncharacterized protein OS	P15170	Eukaryotic peptide chain release factor GTP-binding subunit ERF3A (Eukaryotic peptide chain release factor subunit 3a) (eRF3a) (G1 to S phase transition protein 1 homolog)	CD	0.00769783	2.76201	0.81912	0.132776	0.0638119	-1.4734	+		+
GSR	W5PL89	Uncharacterized protein (Fragment) OS	P00390	Glutathione reductase, mitochondrial (GR) (GRase) (EC 1.8.1.7)	Redox	0.018086	2.93561	0.562611	-0.157871	0.023862	-0.790914	+
GSS	W5PMH1	Uncharacterized protein OS	P48637	Glutathione synthetase (GSH synthetase) (GSH-S) (EC 6.3.2.3) (Glutathione synthase)	Redox	0.0944277	-1.7153	0.378193	-0.589875	0.559946	-0.567797
GSTA4	W5Q0E3	Uncharacterized protein OS	O15217	Glutathione S-transferase A4 (EC 2.5.1.18) (GST class-alpha member 4) (Glutathione S-transferase A4-4)	Redox	0.393178	0.501776	0.0214579	-1.97481	0.00199438	-2.7175			+
GSTM3	W5QDF4	Uncharacterized protein (Fragment) OS	P21266	Glutathione S-transferase Mu 3 (EC 2.5.1.18) (GST class-mu 3) (GSTM3-3) (hGSTM3-3)	Redox	6.89968e-05	-2.37785	0.217155	-0.765268	0.0288393	-1.05671	+
GSTP1	W5PUH4	Uncharacterized protein OS	P09211	Glutathione S-transferase P (EC 2.5.1.18) (GST class-pi) (GSTP1-1)	Redox	0.00157475	-1.26182	0.331611	-0.336411	0.00127939	-1.57262	+		+
GTF2E1	W5QFC9	Uncharacterized protein OS	P29083	General transcription factor IIE subunit 1 (General transcription factor IIE 56 kDa subunit) (Transcription initiation factor IIE subunit alpha) (TFIIE-alpha)	CD	0.638467	-0.186542	0.84809	0.0885576	1.14051e-05	-2.23206			+
GTF2I	W5PNR9	Uncharacterized protein OS	P78347	General transcription factor II-I (GTFII-I) (TFII-I) (Bruton tyrosine kinase-associated protein 135) (BAP-135) (BTK-associated protein 135) (SRF-Phox1-interacting protein) (SPIN) (Williams-Beuren syndrome chromosomal region 6 protein)	CD	0.231702	1.01394	0.982261	0.00968933	0.0717208	-1.37353
GTPBP1	W5Q2W2	Uncharacterized protein OS	O00178	GTP-binding protein 1 (G-protein 1) (GP-1) (GP1)	CD	0.981827	-0.0145022	0.140951	-0.920069	0.00890378	-1.08172			+
GUK1	W5P8E4	Uncharacterized protein OS	Q16774	Guanylate kinase (EC 2.7.4.8) (GMP kinase)	CD	0.223419	1.38224	0.528174	-0.647921	0.139972	-1.7827
GYG1	W5P5C5	Uncharacterized protein (Fragment) OS	P46976	Glycogenin-1 (GN-1) (GN1) (EC 2.4.1.186)	CD	0.0522165	1.21802	0.739601	0.151442	0.24099	-0.302228
GYG2	W5PEP4	Uncharacterized protein (Fragment) OS	O15488	Glycogenin-2 (GN-2) (GN2) (EC 2.4.1.186)	CD	0.0860354	-1.12975	0.17204	-0.430895	4.88101e-06	-4.35283			+
H1F0	W5QGM7	Uncharacterized protein OS	P07305	Histone H1.0 (Histone H1') (Histone H1(0)) [Cleaved into: Histone H1.0, N-terminally processed]	CD	0.32345	0.777122	0.984907	0.0126034	0.00273418	2.99254			+
H1FX	W5PY64	Uncharacterized protein (Fragment) OS	Q92522	Histone H1x		2.8681e-07	4.61117	0.451648	-0.356098	0.000878215	1.28576	+		+
H2AFJ	W5QGA9	Histone H2A OS	Q9BTM1	Histone H2A.J (H2a/j)		3.33322e-08	9.85918	0.219117	-0.843694	3.26071e-06	6.64873	+		+
H2AFV	W5PY18	Histone H2A (Fragment) OS	Q71UI9	Histone H2A.V (H2A.F/Z)	CD	0.0583705	2.98376	0.521192	-0.45498	0.066489	2.94159	+		+
H2AFY	W5PZ59	Histone H2A OS	O75367	Core histone macro-H2A.1 (Histone macroH2A1) (mH2A1) (Histone H2A.y) (H2A/y) (Medulloblastoma antigen MU-MB-50.205)	CD	0.00204505	3.32526	0.0214095	1.66299	0.762142	-0.170596	+
HABP2	W5PSM6	Uncharacterized protein OS	Q14520	Hyaluronan-binding protein 2 (EC 3.4.21.-) (Factor VII-activating protease) (Factor seven-activating protease) (FSAP) (Hepatocyte growth factor activator-like protein) (Plasma hyaluronan-binding protein) [Cleaved into: Hyaluronan-binding protein 2 50 kDa heavy chain; Hyaluronan-binding protein 2 50 kDa heavy chain alternate form; Hyaluronan-binding protein 2 27 kDa light chain; Hyaluronan-binding…	GS-IIR-PP	0.591307	0.126634	0.0436877	1.34007	0.00234014	1.44661			+
HADH	W5PEH2	Uncharacterized protein OS	Q16836	Hydroxyacyl-coenzyme A dehydrogenase, mitochondrial (HCDH) (EC 1.1.1.35) (Medium and short-chain L-3-hydroxyacyl-coenzyme A dehydrogenase) (Short-chain 3-hydroxyacyl-CoA dehydrogenase)	CD	0.00263548	-2.76399	0.382176	-0.778549	0.0910979	-1.6633	+
HAGH	W5Q540	Uncharacterized protein OS	Q16775	Hydroxyacylglutathione hydrolase, mitochondrial (EC 3.1.2.6) (Glyoxalase II) (Glx II)	CD	0.0422485	-2.24864	0.149244	-1.03185	0.0405435	-1.56146			+
HAPLN3	W5PNN2	Uncharacterized protein (Fragment) OS	Q96S86	Hyaluronan and proteoglycan link protein 3	ECM	0.284106	-1.23405	0.935171	0.069973	0.806979	0.244196
HARS	W5QAU0	Uncharacterized protein OS	P12081	Histidine--tRNA ligase, cytoplasmic (EC 6.1.1.21) (Histidyl-tRNA synthetase) (HisRS)	CD	0.164625	0.632788	0.130891	-0.620213	0.0608476	-0.835746
HAT1	W5NUK5	Uncharacterized protein (Fragment) OS	O14929	Histone acetyltransferase type B catalytic subunit (EC 2.3.1.48) (Histone acetyltransferase 1)	CD	0.206011	1.29952	0.244485	-1.33554	0.154285	-1.82017
HBBA	Q1KYZ7	Beta-A globin chain OS	-	-		1.6417e-05	-12.7123	0.742912	1.11817	0.105079	-4.57075	+		+
HBBB	Q1KYZ6	Beta-B globin chain OS	-	-		0.00939591	1.89618	0.00968759	1.45026	1.38056e-10	4.70944	+		+
HBBC	P68056	Hemoglobin subunit beta-C OS	-	-	IST	0.132706	4.07131	0.173959	1.16084	0.000193392	5.79442			+
HBM	W5PMN1	Uncharacterized protein OS	Q6B0K9	Hemoglobin subunit mu (Hemoglobin mu chain) (Mu-globin)	IST	0.455649	-0.290646	0.300589	-1.20899	0.051035	-2.26393			+
HCFC1	W5P7J4	Uncharacterized protein OS	P51610	Host cell factor 1 (HCF) (HCF-1) (C1 factor) (CFF) (VCAF) (VP16 accessory protein) [Cleaved into: HCF N-terminal chain 1; HCF N-terminal chain 2; HCF N-terminal chain 3; HCF N-terminal chain 4; HCF N-terminal chain 5; HCF N-terminal chain 6; HCF C-terminal chain 1; HCF C-terminal chain 2; HCF C-terminal chain 3; HCF C-terminal chain 4; HCF C-terminal chain 5; HCF C-terminal chain 6]	CD	0.553754	-0.40656	0.709231	-0.336522	0.0221367	-1.32172			+
HCFC2	W5Q5I0	Uncharacterized protein (Fragment) OS	Q9Y5Z7	Host cell factor 2 (HCF-2) (C2 factor)	CD	0.925094	0.0547686	0.0703831	-1.50662	0.682422	-0.239899
HCLS1	W5QFN2	Uncharacterized protein OS	P14317	Hematopoietic lineage cell-specific protein (Hematopoietic cell-specific LYN substrate 1) (LckBP1) (p75)	GS-DIFF	5.41362e-07	5.49202	0.237173	0.527327	0.00778137	1.68011	+		+
HDAC10	W5QEU5	Uncharacterized protein OS	Q969S8	Histone deacetylase 10 (HD10) (EC 3.5.1.98)	CD	0.710777	0.439206	0.830606	-0.188873	0.567279	-0.642318
HDAC2	W5PIC2	Uncharacterized protein (Fragment) OS	Q92769	Histone deacetylase 2 (HD2) (EC 3.5.1.98)	CD	0.512726	1.20079	0.985309	0.00871849	0.131893	-2.59442			+
HDDC3	W5PSG8	Uncharacterized protein OS	Q8N4P3	Guanosine-3',5'-bis(diphosphate) 3'-pyrophosphohydrolase MESH1 (EC 3.1.7.2) (HD domain-containing protein 3) (Metazoan SpoT homolog 1) (MESH1) (Penta-phosphate guanosine-3'-pyrophosphohydrolase) ((ppGpp)ase)	CD	0.615959	0.380056	0.062354	-0.889592	0.0472401	-1.73046			+
HDGF	W5P8R3	Uncharacterized protein (Fragment) OS	P51858	Hepatoma-derived growth factor (HDGF) (High mobility group protein 1-like 2) (HMG-1L2)	GS-GF	0.455348	0.2388	0.00649442	-0.666045	0.000166627	-0.729908
HDHD1	W5PIC3	Uncharacterized protein (Fragment) OS	-	-		0.482962	0.736756	0.070641	-0.947289	0.0352735	-1.99039			+
HDHD2	W5P031	Uncharacterized protein OS	Q9H0R4	Haloacid dehalogenase-like hydrolase domain-containing protein 2	CD	0.888315	-0.151366	0.960351	-0.0332708	0.0394237	-1.3066			+
HDLBP	W5Q8Y5	Uncharacterized protein OS	Q00341	Vigilin (High density lipoprotein-binding protein) (HDL-binding protein)	IST	0.00138609	2.16267	0.965049	-0.0190706	1.3249e-05	-2.74061	+		+
HEBP1	W5QI36	Uncharacterized protein OS	Q9NRV9	Heme-binding protein 1 (p22HBP)	IST	0.000231373	-1.13084	0.877239	0.0755917	0.017734	-0.819584	+
HEBP2	W5NRM2	Uncharacterized protein OS	Q9Y5Z4	Heme-binding protein 2 (Placental protein 23) (PP23) (Protein SOUL)	IST	0.00263401	-3.06287	0.251822	-1.02799	0.883357	-0.128847	+
HERC4	W5P440	Uncharacterized protein OS	Q5GLZ8	Probable E3 ubiquitin-protein ligase HERC4 (EC 2.3.2.26) (HECT domain and RCC1-like domain-containing protein 4) (HECT-type E3 ubiquitin transferase HERC4)	CD	0.887687	-0.211722	0.956617	-0.0377318	0.342748	-1.3388
HEXA	W5QC89	Beta-hexosaminidase OS	P06865	Beta-hexosaminidase subunit alpha (EC 3.2.1.52) (Beta-N-acetylhexosaminidase subunit alpha) (Hexosaminidase subunit A) (N-acetyl-beta-glucosaminidase subunit alpha)	CD	0.0669472	-1.58524	0.399258	-0.8247	0.0351789	-2.20139			+
HEXB	W5P3C6	Beta-hexosaminidase OS	P07686	Beta-hexosaminidase subunit beta (EC 3.2.1.52) (Beta-N-acetylhexosaminidase subunit beta) (Hexosaminidase subunit B) (Cervical cancer proto-oncogene 7 protein) (HCC-7) (N-acetyl-beta-glucosaminidase subunit beta) [Cleaved into: Beta-hexosaminidase subunit beta chain B; Beta-hexosaminidase subunit beta chain A]	CD	0.43146	0.827014	0.799012	-0.204189	0.388305	-0.881245
HGFAC	W5PVH9	Uncharacterized protein (Fragment) OS	Q04756	Hepatocyte growth factor activator (HGF activator) (HGFA) (EC 3.4.21.-) [Cleaved into: Hepatocyte growth factor activator short chain; Hepatocyte growth factor activator long chain]	GS-GF	0.891593	-0.165796	0.209081	1.55294	0.969283	-0.0454346
HGS	W5QA59	Uncharacterized protein (Fragment) OS	O14964	Hepatocyte growth factor-regulated tyrosine kinase substrate (Hrs) (Protein pp110)	CD	0.530999	-0.770932	0.00589688	-0.50013	0.00750528	-2.88447			+
HIF1AN	W5Q1F8	Uncharacterized protein OS	Q9NWT6	Hypoxia-inducible factor 1-alpha inhibitor (EC 1.14.11.30) (EC 1.14.11.n4) (Factor inhibiting HIF-1) (FIH-1) (Hypoxia-inducible factor asparagine hydroxylase)	CD	0.363385	-0.238741	0.0326149	-1.38464	0.00809094	-1.92825			+
HINT1	W5Q701	Uncharacterized protein OS	P49773	Histidine triad nucleotide-binding protein 1 (EC 3.-.-.-) (Adenosine 5'-monophosphoramidase) (Protein kinase C inhibitor 1) (Protein kinase C-interacting protein 1) (PKCI-1)	CD	3.56707e-05	-1.40694	0.32381	0.359593	0.000377202	-0.906997	+		+
HIP1	W5PUM8	Uncharacterized protein (Fragment) OS	O00291	Huntingtin-interacting protein 1 (HIP-1) (Huntingtin-interacting protein I) (HIP-I)	CD	0.00887615	-1.46575	0.104399	-1.457	0.29054	-0.818038
HIRIP3	W5P3B6	Uncharacterized protein OS	Q9BW71	HIRA-interacting protein 3	CD	0.740017	0.14206	0.508373	-0.582026	0.112253	-1.26033
HIST1H1D	W5NS65	Uncharacterized protein OS	P16402	Histone H1.3 (Histone H1c) (Histone H1s-2)	CD	8.84718e-08	8.03145	0.269514	-0.881301	0.00035822	4.33998	+		+
HIST1H2BI	W5QFQ8	Histone H2B OS	-	-	CD	2.06431e-07	6.42747	0.166936	-0.897281	4.45556e-06	5.14433	+		+
HIST1H4J	W5QGB5	Histone H4 OS	-	-	CD	1.32506e-07	8.46778	0.692689	-0.386643	4.38939e-07	6.87725	+		+
HIST2H2AB	W5PV69	Histone H2A OS	Q8IUE6	Histone H2A type 2-B	CD	0.0280835	2.53535	0.880627	-0.0626399	0.0391661	2.3443	+		+
HK1	W5P659	Uncharacterized protein (Fragment) OS	P19367	Hexokinase-1 (EC 2.7.1.1) (Brain form hexokinase) (Hexokinase type I) (HK I)	CD	0.604903	-0.308099	0.103152	-1.14158	0.219889	-0.763437
HK3	W5NZ74	Uncharacterized protein (Fragment) OS	P52790	Hexokinase-3 (EC 2.7.1.1) (Hexokinase type III) (HK III)	CD	0.000552175	4.23537	0.119403	-1.20038	0.00275382	4.08227	+		+
HMGB2	W5Q1B3	Uncharacterized protein OS	P26583	High mobility group protein B2 (High mobility group protein 2) (HMG-2)	GS-IIR-PI	5.229e-08	5.69387	0.0689294	-0.787255	0.000116634	1.71996	+		+
HMGB3	W5PG42	Uncharacterized protein OS	O15347	High mobility group protein B3 (High mobility group protein 2a) (HMG-2a) (High mobility group protein 4) (HMG-4)	CD	0.00694752	-3.78865	0.0831922	-1.20627	9.07029e-05	-5.51898	+		+
HMGCS1	W5PFV0	Uncharacterized protein (Fragment) OS	Q01581	Hydroxymethylglutaryl-CoA synthase, cytoplasmic (HMG-CoA synthase) (EC 2.3.3.10) (3-hydroxy-3-methylglutaryl coenzyme A synthase)	CD	0.745419	0.541003	0.135156	-1.99145	0.0999434	-3.23092			+
HMGN5	W5NSL1	Uncharacterized protein OS	P82970	High mobility group nucleosome-binding domain-containing protein 5 (Nucleosome-binding protein 1)	CD	0.0263528	2.13524	0.00202207	-1.51385	0.0097862	1.50511	+		+
HMOX1	W5QAU1	Uncharacterized protein OS	P09601	Heme oxygenase 1 (HO-1) (EC 1.14.14.18)	Redox	0.000214986	4.3492	0.00173377	3.05095	0.000729511	-2.57163	+	+	+
HN1	W5PNC4	Uncharacterized protein OS	Q9UK76	Hematological and neurological expressed 1 protein (Androgen-regulated protein 2) [Cleaved into: Hematological and neurological expressed 1 protein, N-terminally processed]	CD	0.242977	-0.525406	0.21358	1.1839	1.07368e-07	-5.95432			+
HN1L	W5Q3X1	Uncharacterized protein (Fragment) OS	Q9H910	Hematological and neurological expressed 1-like protein (HN1-like protein)	CD	0.484555	-0.952881	0.0823313	-0.489809	0.00275453	-4.30336			+
HNMT	W5PKY1	Uncharacterized protein (Fragment) OS	P50135	Histamine N-methyltransferase (HMT) (EC 2.1.1.8)	CD	0.152519	-2.25018	0.395858	-0.7588	0.750996	-0.508282
HNRNPA0	W5Q1G5	Uncharacterized protein (Fragment) OS	Q13151	Heterogeneous nuclear ribonucleoprotein A0 (hnRNP A0)	CD	0.925829	-0.102438	0.117773	-2.53788	0.511049	-1.06343
HNRNPA1	W5Q400	Uncharacterized protein OS	P09651	Heterogeneous nuclear ribonucleoprotein A1 (hnRNP A1) (Helix-destabilizing protein) (Single-strand RNA-binding protein) (hnRNP core protein A1) [Cleaved into: Heterogeneous nuclear ribonucleoprotein A1, N-terminally processed]	CD	0.000886733	4.50516	0.0649699	-0.735553	0.000967656	-1.75183	+		+
HNRNPA2B1	W5PK95	Uncharacterized protein OS	P22626	Heterogeneous nuclear ribonucleoproteins A2/B1 (hnRNP A2/B1)	CD	0.342692	0.307337	0.135007	-0.610147	0.0188867	-0.934876
HNRNPA3	W5Q7M7	Uncharacterized protein OS	P51991	Heterogeneous nuclear ribonucleoprotein A3 (hnRNP A3)	CD	0.256034	-0.210436	0.129525	-0.532136	0.404845	-0.195888
HNRNPAB	W5P8K5	Uncharacterized protein OS	Q99729	Heterogeneous nuclear ribonucleoprotein A/B (hnRNP A/B) (APOBEC1-binding protein 1) (ABBP-1)	CD	0.113834	1.79718	0.896607	0.0494054	0.0165829	-1.18562			+
HNRNPD	W5NR04	Uncharacterized protein (Fragment) OS	Q14103	Heterogeneous nuclear ribonucleoprotein D0 (hnRNP D0) (AU-rich element RNA-binding protein 1)	CD	0.106749	-0.549941	0.0192251	-0.736137	0.00658167	-1.14979			+
HNRNPF	W5P1G7	Uncharacterized protein OS	P52597	Heterogeneous nuclear ribonucleoprotein F (hnRNP F) (Nucleolin-like protein mcs94-1) [Cleaved into: Heterogeneous nuclear ribonucleoprotein F, N-terminally processed]	CD	0.391299	0.271701	0.923355	0.0481462	0.00437447	-1.24493			+
HNRNPH1	W5NZJ3	Uncharacterized protein OS	P31943	Heterogeneous nuclear ribonucleoprotein H (hnRNP H) [Cleaved into: Heterogeneous nuclear ribonucleoprotein H, N-terminally processed]	CD	0.530217	0.319842	0.722844	-0.108459	0.0024651	-1.49567			+
HNRNPH2	W5PK00	Uncharacterized protein OS	P55795	Heterogeneous nuclear ribonucleoprotein H2 (hnRNP H2) (FTP-3) (Heterogeneous nuclear ribonucleoprotein H') (hnRNP H') [Cleaved into: Heterogeneous nuclear ribonucleoprotein H2, N-terminally processed]	CD	0.858432	-0.147225	0.615855	0.193624	0.610998	-0.166193
HNRNPH3	W5P4I5	Uncharacterized protein OS	P31942	Heterogeneous nuclear ribonucleoprotein H3 (hnRNP H3) (Heterogeneous nuclear ribonucleoprotein 2H9) (hnRNP 2H9)	CD	0.039362	2.24292	0.208814	-0.941415	0.05346	-2.18877			+
HNRNPK	W5P9L9	Uncharacterized protein OS	P61978	Heterogeneous nuclear ribonucleoprotein K (hnRNP K) (Transformation up-regulated nuclear protein) (TUNP)	CD	0.0202284	-1.06013	0.003624	-3.54829	0.0267468	-2.41885		+	+
HNRNPL	W5P779	Uncharacterized protein (Fragment) OS	P14866	Heterogeneous nuclear ribonucleoprotein L (hnRNP L)	CD	0.888736	-0.15994	0.187222	-0.530973	0.000170964	-2.90083			+
HNRNPLL	W5PGK6	Uncharacterized protein (Fragment) OS	Q8WVV9	Heterogeneous nuclear ribonucleoprotein L-like (hnRNPLL) (Stromal RNA-regulating factor)	CD	0.212065	-0.961409	0.19011	-1.0054	0.0211812	-2.39941			+
HNRNPM	W5P1D7	Uncharacterized protein (Fragment) OS	P52272	Heterogeneous nuclear ribonucleoprotein M (hnRNP M)	CD	0.531795	-0.514156	0.569848	-0.505301	0.222104	-1.21963
HNRNPM	W5P1D8	Uncharacterized protein OS	P52272	Heterogeneous nuclear ribonucleoprotein M (hnRNP M)	CD	0.212412	0.605605	0.582941	-0.327055	0.0113847	-1.69529			+
HNRNPR	W5PCK4	Uncharacterized protein OS	O43390	Heterogeneous nuclear ribonucleoprotein R (hnRNP R)	CD	0.00200636	-2.47117	0.223639	-0.767391	0.012631	-1.998	+		+
HNRNPU	W5P4I9	Uncharacterized protein OS	Q00839	Heterogeneous nuclear ribonucleoprotein U (hnRNP U) (Scaffold attachment factor A) (SAF-A) (p120) (pp120)	CD	0.00172905	1.24956	0.903271	-0.0374546	2.76486e-05	-1.18254	+		+
HNRNPUL2	W5Q5S5	Uncharacterized protein OS	Q1KMD3	Heterogeneous nuclear ribonucleoprotein U-like protein 2 (Scaffold-attachment factor A2) (SAF-A2)	CD	0.67822	0.248133	0.342432	0.321659	9.46255e-05	-1.73383			+
HNRPDL	W5NRR0	Uncharacterized protein (Fragment) OS	-	-		0.0657668	-0.622515	0.259961	-0.160763	0.00796637	-0.995163			+
HOMER1	W5Q772	Uncharacterized protein OS	Q86YM7	Homer protein homolog 1 (Homer-1)	CD	0.714195	0.453792	0.514206	-0.296238	0.000233694	2.71295			+
HOPX	W5P457	Uncharacterized protein OS	Q9BPY8	Homeodomain-only protein (Lung cancer-associated Y protein) (Not expressed in choriocarcinoma protein 1) (Odd homeobox protein 1)	CD	0.14805	-1.38595	0.301384	-1.32863	0.0520292	-2.4241			+
HP	W5P0Q4	Uncharacterized protein (Fragment) OS	P00738	Haptoglobin (Zonulin) [Cleaved into: Haptoglobin alpha chain; Haptoglobin beta chain]	GS-IIR-AM	8.9505e-09	14.5049	0.438452	1.47076	1.078e-05	12.8817	+		+
HP1BP3	W5PG93	Uncharacterized protein OS	Q5SSJ5	Heterochromatin protein 1-binding protein 3 (Protein HP1-BP74)	CD	0.596708	-0.436511	0.525905	0.506089	0.281779	0.589483
HPRT1	W5PR48	Uncharacterized protein (Fragment) OS	P00492	Hypoxanthine-guanine phosphoribosyltransferase (HGPRT) (HGPRTase) (EC 2.4.2.8)	CD	0.524706	0.187604	0.267287	-0.635496	0.387801	0.391054
HPX	W5QAB1	Uncharacterized protein OS	P02790	Hemopexin (Beta-1B-glycoprotein)	IST	0.613368	-0.110749	0.753259	0.298437	9.25686e-07	5.33461			+
HRG	W5QH50	Uncharacterized protein (Fragment) OS	P04196	Histidine-rich glycoprotein (Histidine-proline-rich glycoprotein) (HPRG)	CD	0.000141173	-1.36647	0.144146	1.09267	0.000421693	2.32009	+		+
HRSP12	W5P8I3	Uncharacterized protein OS	P52758	Ribonuclease UK114 (EC 3.1.-.-) (14.5 kDa translational inhibitor protein) (p14.5) (Heat-responsive protein 12) (UK114 antigen homolog)	CD	0.000439354	1.20066	0.355023	0.228581	3.66446e-05	1.38995	+		+
HS1BP3	W5Q777	Uncharacterized protein OS	Q53T59	HCLS1-binding protein 3 (HS1-binding protein 3) (HSP1BP-3)	CD	0.0211988	-1.42797	0.422963	-0.606515	0.00485033	-1.81004			+
HSD17B10	W5PF12	Uncharacterized protein OS	Q99714	3-hydroxyacyl-CoA dehydrogenase type-2 (EC 1.1.1.35) (17-beta-hydroxysteroid dehydrogenase 10) (17-beta-HSD 10) (EC 1.1.1.51) (3-hydroxy-2-methylbutyryl-CoA dehydrogenase) (EC 1.1.1.178) (3-hydroxyacyl-CoA dehydrogenase type II) (Endoplasmic reticulum-associated amyloid beta-peptide-binding protein) (Mitochondrial ribonuclease P protein 2) (Mitochondrial RNase P protein 2) (Short chain dehydrogen…		0.00871717	0.978318	0.403357	-0.835545	0.0638522	1.61074			+
HSD17B14	W5PRQ8	Uncharacterized protein OS	Q9BPX1	17-beta-hydroxysteroid dehydrogenase 14 (17-beta-HSD 14) (EC 1.1.1.-) (17-beta-hydroxysteroid dehydrogenase DHRS10) (Dehydrogenase/reductase SDR family member 10) (Retinal short-chain dehydrogenase/reductase retSDR3) (Short chain dehydrogenase/reductase family 47C member 1)		0.000265857	-5.07052	0.493647	-0.368777	0.0683119	-1.14617	+
HSP70.1	W5PG95	Uncharacterized protein (Fragment) OS	-	-		1.77804e-07	-1.57688	0.392855	0.34875	0.24223	-0.491868	+
HSP90AB1	W5PHW0	Uncharacterized protein OS	P08238	Heat shock protein HSP 90-beta (HSP 90) (Heat shock 84 kDa) (HSP 84) (HSP84)	CD	1.86119e-06	1.65909	0.0701533	0.54025	0.000278736	-1.24824	+		+
HSP90B1	W5Q4E1	Uncharacterized protein OS	P14625	Endoplasmin (94 kDa glucose-regulated protein) (GRP-94) (Heat shock protein 90 kDa beta member 1) (Tumor rejection antigen 1) (gp96 homolog)	CD	0.842832	0.0621173	0.673643	0.107738	4.81486e-08	-3.14477			+
HSPA12A	W5Q7Q4	Uncharacterized protein (Fragment) OS	O43301	Heat shock 70 kDa protein 12A	CD	0.00027446	-3.51483	0.256158	-0.933897	0.409789	-0.48183	+
HSPA2	W5NSB0	Uncharacterized protein OS	P54652	Heat shock-related 70 kDa protein 2 (Heat shock 70 kDa protein 2)	CD	0.00235278	-2.89704	0.0157908	-1.04182	0.232665	-0.933908	+
HSPA4	W5PVL5	Uncharacterized protein OS	P34932	Heat shock 70 kDa protein 4 (HSP70RY) (Heat shock 70-related protein APG-2)	CD	0.592779	0.167641	0.869352	0.0279843	0.000160874	-1.70585			+
HSPA4L	W5Q334	Uncharacterized protein OS	O95757	Heat shock 70 kDa protein 4L (Heat shock 70-related protein APG-1) (Osmotic stress protein 94)	CD	0.124688	-1.25638	0.142955	-1.44643	0.80834	-0.231414
HSPA5	W5PTR5	Uncharacterized protein (Fragment) OS	P11021	78 kDa glucose-regulated protein (GRP-78) (Endoplasmic reticulum lumenal Ca(2+)-binding protein grp78) (Heat shock 70 kDa protein 5) (Immunoglobulin heavy chain-binding protein) (BiP)	CD	0.0143522	0.672521	0.294495	0.282442	1.37306e-05	-2.33904			+
HSPA8	W5NPN4	Uncharacterized protein OS	P11142	Heat shock cognate 71 kDa protein (Heat shock 70 kDa protein 8) (Lipopolysaccharide-associated protein 1) (LAP-1) (LPS-associated protein 1)	CD	6.68497e-05	0.797646	0.942876	-0.0191669	0.000250426	-1.27385			+
HSPA9	W5Q4W8	Uncharacterized protein OS	P38646	Stress-70 protein, mitochondrial (75 kDa glucose-regulated protein) (GRP-75) (Heat shock 70 kDa protein 9) (Mortalin) (MOT) (Peptide-binding protein 74) (PBP74)	CD	0.061179	1.81872	0.525703	-0.828547	0.468273	0.999766
HSPB1	W5PWA8	Uncharacterized protein OS	P04792	Heat shock protein beta-1 (HspB1) (28 kDa heat shock protein) (Estrogen-regulated 24 kDa protein) (Heat shock 27 kDa protein) (HSP 27) (Stress-responsive protein 27) (SRP27)	CD	0.147502	-0.514435	0.696634	-0.16721	0.187117	-0.480071
HSPB6	W5P4P2	Uncharacterized protein OS	O14558	Heat shock protein beta-6 (HspB6) (Heat shock 20 kDa-like protein p20)	CD	9.78192e-06	-1.52804	0.0526613	-0.699315	0.00249896	-1.14266	+		+
HSPB7	W5QBV9	Uncharacterized protein (Fragment) OS	Q9UBY9	Heat shock protein beta-7 (HspB7) (Cardiovascular heat shock protein) (cvHsp)	CD	0.515468	-0.319854	0.22695	-1.78291	0.208861	-1.51478
HSPBP1	W5NU44	Uncharacterized protein OS	Q9NZL4	Hsp70-binding protein 1 (HspBP1) (Heat shock protein-binding protein 1) (Hsp70-binding protein 2) (HspBP2) (Hsp70-interacting protein 1) (Hsp70-interacting protein 2)	CD	0.149061	-1.17422	0.957214	-0.0386035	0.00192685	-3.35616			+
HSPCA	A8DR93	Heat shock protein alpha OS	-	-	CD	0.580832	0.06283	0.943005	-0.0159671	1.58478e-05	-1.60247			+
HSPD1	W5Q1L2	Uncharacterized protein OS	P10809	60 kDa heat shock protein, mitochondrial (60 kDa chaperonin) (Chaperonin 60) (CPN60) (Heat shock protein 60) (HSP-60) (Hsp60) (HuCHA60) (Mitochondrial matrix protein P1) (P60 lymphocyte protein)		0.780727	0.142552	0.672676	-0.244646	0.564476	0.342344
HSPE1	W5Q1T4	Uncharacterized protein (Fragment) OS	P61604	10 kDa heat shock protein, mitochondrial (Hsp10) (10 kDa chaperonin) (Chaperonin 10) (CPN10) (Early-pregnancy factor) (EPF)	CD	0.00582039	2.66705	0.302709	-1.33195	0.396409	0.840665	+
HSPG2	W5PEL7	Uncharacterized protein (Fragment) OS	P98160	Basement membrane-specific heparan sulfate proteoglycan core protein (HSPG) (Perlecan) (PLC) [Cleaved into: Endorepellin; LG3 peptide]	ECM	0.480702	0.272499	0.904164	-0.105756	0.000181658	-1.98045			+
HSPH1	W5PQ75	Uncharacterized protein OS	Q92598	Heat shock protein 105 kDa (Antigen NY-CO-25) (Heat shock 110 kDa protein)	CD	0.0164671	2.93674	0.139179	1.05044	0.00522342	-3.7959	+		+
HTRA1	W5PD43	Uncharacterized protein (Fragment) OS	Q92743	Serine protease HTRA1 (EC 3.4.21.-) (High-temperature requirement A serine peptidase 1) (L56) (Serine protease 11)	GS-IIR-PP	0.158249	1.9244	0.0224617	1.87561	0.202708	-1.49904
HUWE1	W5PD56	Uncharacterized protein OS	Q7Z6Z7	E3 ubiquitin-protein ligase HUWE1 (EC 2.3.2.26) (ARF-binding protein 1) (ARF-BP1) (HECT, UBA and WWE domain-containing protein 1) (HECT-type E3 ubiquitin transferase HUWE1) (Homologous to E6AP carboxyl terminus homologous protein 9) (HectH9) (Large structure of UREB1) (LASU1) (Mcl-1 ubiquitin ligase E3) (Mule) (Upstream regulatory element-binding protein 1) (URE-B1) (URE-binding protein 1)	CD	0.948918	-0.0609382	0.0987426	-1.54122	0.124248	-1.62005
HYI	W5NQH5	Uncharacterized protein (Fragment) OS	Q5T013	Putative hydroxypyruvate isomerase (EC 5.3.1.22) (Endothelial cell apoptosis protein E-CE1)	CD	0.0604032	-1.87009	0.0436635	-1.37985	0.198612	-0.724826
HYOU1	W5PSK1	Uncharacterized protein OS	Q9Y4L1	Hypoxia up-regulated protein 1 (150 kDa oxygen-regulated protein) (ORP-150) (170 kDa glucose-regulated protein) (GRP-170)	CD	0.103627	1.86164	0.906494	0.118225	0.0147293	-3.31342			+
HYPK	W5PNE9	Uncharacterized protein (Fragment) OS	Q9NX55	Huntingtin-interacting protein K (Huntingtin yeast partner K)	CD	0.2189	1.45483	0.0744977	-1.0327	0.326972	-1.24093
IAH1	W5Q0L0	Uncharacterized protein OS	Q2TAA2	Isoamyl acetate-hydrolyzing esterase 1 homolog (EC 3.1.-.-)	CD	0.233109	0.576423	0.184295	-1.47769	0.131165	-1.37792
IDE	W5NQ85	Uncharacterized protein (Fragment) OS	P14735	Insulin-degrading enzyme (EC 3.4.24.56) (Abeta-degrading protease) (Insulin protease) (Insulinase) (Insulysin)	GS-IIR-PP	0.815742	0.355237	0.14811	-2.04739	0.491709	0.891106
IDH1	Q6XUZ5	Isocitrate dehydrogenase [NADP] cytoplasmic OS	O75874	Isocitrate dehydrogenase [NADP] cytoplasmic (IDH) (EC 1.1.1.42) (Cytosolic NADP-isocitrate dehydrogenase) (IDP) (NADP(+)-specific ICDH) (Oxalosuccinate decarboxylase)	CD	2.02097e-05	-5.20023	0.428249	-1.70048	0.230536	-2.19646	+
IDH1	W5QCD6	Isocitrate dehydrogenase [NADP] OS	O75874	Isocitrate dehydrogenase [NADP] cytoplasmic (IDH) (EC 1.1.1.42) (Cytosolic NADP-isocitrate dehydrogenase) (IDP) (NADP(+)-specific ICDH) (Oxalosuccinate decarboxylase)	CD	9.43091e-06	-1.89799	0.350131	-0.338693	0.0276908	-0.860511	+
IDH2	W5PR04	Uncharacterized protein (Fragment) OS	P48735	Isocitrate dehydrogenase [NADP], mitochondrial (IDH) (EC 1.1.1.42) (ICD-M) (IDP) (NADP(+)-specific ICDH) (Oxalosuccinate decarboxylase)	CD	0.268303	1.30789	0.208305	0.806741	0.891617	-0.114386
IDI1	W5PZH4	Uncharacterized protein OS	Q13907	Isopentenyl-diphosphate Delta-isomerase 1 (EC 5.3.3.2) (Isopentenyl pyrophosphate isomerase 1) (IPP isomerase 1) (IPPI1)	CD	0.170574	-2.50676	0.0148237	-1.28693	0.0431066	-2.33008			+
IFIT5	W5PZK4	Uncharacterized protein (Fragment) OS	Q13325	Interferon-induced protein with tetratricopeptide repeats 5 (IFIT-5) (Interferon-induced 58 kDa protein) (Retinoic acid- and interferon-inducible 58 kDa protein) (P58)	CD	0.189342	1.44223	0.158995	-0.919346	0.00620482	-3.13397			+
IGBP1	W5Q0H0	Uncharacterized protein OS	P78318	Immunoglobulin-binding protein 1 (B-cell signal transduction molecule alpha 4) (Protein alpha-4) (CD79a-binding protein 1) (Protein phosphatase 2/4/6 regulatory subunit) (Renal carcinoma antigen NY-REN-16)	CD	0.33718	-0.84376	0.0582391	-2.02349	0.278099	-1.23308
IGF2	F6KZW8	Insulin growth factor 2 OS	P01344	Insulin-like growth factor II (IGF-II) (Somatomedin-A) (T3M-11-derived growth factor) [Cleaved into: Insulin-like growth factor II; Insulin-like growth factor II Ala-25 Del; Preptin]	GS-GF	0.00783742	-1.95165	0.702293	-0.333387	0.000514478	-3.1433	+		+
IGF2BP2	W5QH89	Uncharacterized protein OS	Q9Y6M1	Insulin-like growth factor 2 mRNA-binding protein 2 (IGF2 mRNA-binding protein 2) (IMP-2) (Hepatocellular carcinoma autoantigen p62) (IGF-II mRNA-binding protein 2) (VICKZ family member 2)	CD	0.170011	-0.940659	0.480077	-0.788868	0.00752296	-3.16086			+
IGF2BP3	W5PTV3	Uncharacterized protein OS	O00425	Insulin-like growth factor 2 mRNA-binding protein 3 (IGF2 mRNA-binding protein 3) (IMP-3) (IGF-II mRNA-binding protein 3) (KH domain-containing protein overexpressed in cancer) (hKOC) (VICKZ family member 3)	CD	0.775319	0.11039	0.0862637	0.924517	5.98952e-05	-1.91635			+
IGF2R	W5P3H8	Uncharacterized protein OS	P11717	Cation-independent mannose-6-phosphate receptor (CI Man-6-P receptor) (CI-MPR) (M6PR) (300 kDa mannose 6-phosphate receptor) (MPR 300) (Insulin-like growth factor 2 receptor) (Insulin-like growth factor II receptor) (IGF-II receptor) (M6P/IGF2 receptor) (M6P/IGF2R) (CD antigen CD222)	CD	0.971981	0.0254927	0.801843	0.190858	1.72236e-07	-7.95086			+
IGFALS	W5Q4Z3	Uncharacterized protein (Fragment) OS	P35858	Insulin-like growth factor-binding protein complex acid labile subunit (ALS)	GS	0.0540027	1.14803	0.162154	0.766545	3.34155e-05	2.35781			+
IGFBP2	Q29400	Insulin-like growth factor-binding protein 2 OS	P18065	Insulin-like growth factor-binding protein 2 (IBP-2) (IGF-binding protein 2) (IGFBP-2)	GS-GF	0.000695677	-2.09468	0.860886	-0.185006	7.30362e-06	-3.08514	+		+
IGFBP3	D6BJI0	Insulin-like growth factor binding protein 3 OS	P17936	Insulin-like growth factor-binding protein 3 (IBP-3) (IGF-binding protein 3) (IGFBP-3)	GS-GF	0.00609652	1.90359	0.00650042	2.15457	0.031529	0.943651	+
IGFBP-3	C0LQH2	Insulin-like growth factor-binding protein-3 OS	-	-	GS-GF	0.742598	0.4079	0.151484	1.01891	0.707363	-0.447635
IGFBP4	Q28893	Insulin-like growth factor-binding protein 4 OS	P22692	Insulin-like growth factor-binding protein 4 (IBP-4) (IGF-binding protein 4) (IGFBP-4)	GS-GF	0.0282748	1.49601	0.357881	0.921008	0.0577518	-0.795999
igfbp4	B5AZT5	Insulin-like growth factor binding protein-4 OS	P22692	Insulin-like growth factor-binding protein 4 (IBP-4) (IGF-binding protein 4) (IGFBP-4)	GS-GF	0.110749	2.13105	0.516355	0.552283	0.169452	-1.60707
IGFBP5	B3GS77	Insulin-like growth factor binding protein 5 OS	P24593	Insulin-like growth factor-binding protein 5 (IBP-5) (IGF-binding protein 5) (IGFBP-5)	GS-GF	0.0002779	3.64716	0.509735	0.808055	0.0257651	-1.32228	+		+
IGFBP7	W5P6X2	Uncharacterized protein OS	Q16270	Insulin-like growth factor-binding protein 7 (IBP-7) (IGF-binding protein 7) (IGFBP-7) (IGFBP-rP1) (MAC25 protein) (PGI2-stimulating factor) (Prostacyclin-stimulating factor) (Tumor-derived adhesion factor) (TAF)	GS-GF	0.0237441	-0.812373	0.121739	-2.5321	0.376795	0.413252
IGFBP-7	B9VQ09	Insulin-like growth factor-binding protein-7 OS	-	-	GS-GF	0.678773	-0.213115	0.696349	0.397175	0.00160921	-1.06177			+
IGF-IIR	Q9GK35	Insulin-like growth factor type II receptor (Fragment) OS	-	-	GS-GF	0.0423077	-1.41698	0.0498053	-1.3039	0.000239889	-3.12855			+
IGJ	W5PPQ8	Uncharacterized protein (Fragment) OS	-	-		0.0984394	1.21746	0.36113	0.69679	6.86175e-06	6.97274			+
IKBKAP	W5PB34	Uncharacterized protein OS	O95163	Elongator complex protein 1 (ELP1) (IkappaB kinase complex-associated protein) (IKK complex-associated protein) (p150)	CD	0.852847	-0.105246	0.324731	-0.993661	0.00608454	-2.32831			+
IL18	W5Q3V0	Uncharacterized protein OS	Q14116	Interleukin-18 (IL-18) (Iboctadekin) (Interferon gamma-inducing factor) (IFN-gamma-inducing factor) (Interleukin-1 gamma) (IL-1 gamma)	GS-CC	0.0197804	-3.9211	0.125827	2.21623	0.138544	-2.61285	+		+
IL-8	S5TPE2	Interleukin-8 OS	-	-	GS-CC	0.508075	0.408464	0.0376284	1.64199	0.0222897	-1.79165			+
ILF2	W5NRN6	Uncharacterized protein OS	Q12905	Interleukin enhancer-binding factor 2 (Nuclear factor of activated T-cells 45 kDa)	CD	0.883353	-0.130959	0.0908609	-2.36805	0.00485549	-4.29869			+
ILF3	W5Q697	Uncharacterized protein OS	Q12906	Interleukin enhancer-binding factor 3 (Double-stranded RNA-binding protein 76) (DRBP76) (M-phase phosphoprotein 4) (MPP4) (Nuclear factor associated with dsRNA) (NFAR) (Nuclear factor of activated T-cells 90 kDa) (NF-AT-90) (Translational control protein 80) (TCP80)	CD	0.694748	0.460529	0.178691	-0.745894	0.0123709	-2.85256			+
ILK	W5Q731	Uncharacterized protein OS	Q13418	Integrin-linked protein kinase (EC 2.7.11.1) (59 kDa serine/threonine-protein kinase) (ILK-1) (ILK-2) (p59ILK)	CD	0.145352	-0.950732	0.0273756	1.1717	0.417691	-0.544174
ILKAP	W5QBX9	Uncharacterized protein (Fragment) OS	Q9H0C8	Integrin-linked kinase-associated serine/threonine phosphatase 2C (ILKAP) (EC 3.1.3.16)	CD	0.374722	-1.2878	0.199368	-0.397194	0.0126617	-3.04512			+
IMPA1	W5Q0G8	Uncharacterized protein OS	P29218	Inositol monophosphatase 1 (IMP 1) (IMPase 1) (EC 3.1.3.25) (D-galactose 1-phosphate phosphatase) (EC 3.1.3.94) (Inositol-1(or 4)-monophosphatase 1) (Lithium-sensitive myo-inositol monophosphatase A1)	CD	0.188742	-0.345968	0.00179064	-0.78205	0.000129569	-0.962794			+
IMPDH1	W5NXW3	Inosine-5-monophosphate dehydrogenase (Fragment) OS	P20839	Inosine-5'-monophosphate dehydrogenase 1 (IMP dehydrogenase 1) (IMPD 1) (IMPDH 1) (EC 1.1.1.205) (IMPDH-I)	CD	0.558767	0.529146	0.919476	-0.105253	0.0772763	-1.94762			+
IMPDH2	W5Q1I6	Inosine-5-monophosphate dehydrogenase OS	P12268	Inosine-5'-monophosphate dehydrogenase 2 (IMP dehydrogenase 2) (IMPD 2) (IMPDH 2) (EC 1.1.1.205) (IMPDH-II)	CD	0.358721	1.04463	0.419721	0.243727	0.00267296	-1.0216			+
INPP1	W5Q422	Uncharacterized protein OS	P49441	Inositol polyphosphate 1-phosphatase (IPP) (IPPase) (EC 3.1.3.57)	CD	0.230508	-0.975808	0.020107	-1.49544	0.00106678	-2.69289			+
INPP5D	W5QDG3	Uncharacterized protein OS	Q92835	Phosphatidylinositol 3,4,5-trisphosphate 5-phosphatase 1 (EC 3.1.3.86) (Inositol polyphosphate-5-phosphatase of 145 kDa) (SIP-145) (SH2 domain-containing inositol 5'-phosphatase 1) (SH2 domain-containing inositol phosphatase 1) (SHIP-1) (p150Ship) (hp51CN)	CD	0.563407	-0.506608	0.432537	1.24465	0.598366	0.816484
INPPL1	W5P3B0	Uncharacterized protein (Fragment) OS	O15357	Phosphatidylinositol 3,4,5-trisphosphate 5-phosphatase 2 (EC 3.1.3.86) (Inositol polyphosphate phosphatase-like protein 1) (INPPL-1) (Protein 51C) (SH2 domain-containing inositol 5'-phosphatase 2) (SH2 domain-containing inositol phosphatase 2) (SHIP-2)	CD	0.624956	-0.29665	0.143746	-0.701728	0.411224	-0.517887
IPO5	W5NXX1	Uncharacterized protein OS	O00410	Importin-5 (Imp5) (Importin subunit beta-3) (Karyopherin beta-3) (Ran-binding protein 5) (RanBP5)	CD	0.0164876	2.28638	0.489212	-0.578431	0.00310736	-2.97175	+		+
IPO7	W5PT14	Uncharacterized protein OS	O95373	Importin-7 (Imp7) (Ran-binding protein 7) (RanBP7)	CD	0.240034	1.3345	0.61504	-0.520482	0.0104233	-2.95914			+
IPO9	W5QCQ1	Uncharacterized protein (Fragment) OS	Q96P70	Importin-9 (Imp9) (Ran-binding protein 9) (RanBP9)	CD	6.96652e-06	2.00421	0.118291	-1.73852	0.771783	0.212118	+
IQGAP1	W5PU66	Uncharacterized protein OS	P46940	Ras GTPase-activating-like protein IQGAP1 (p195)	CD	0.564251	0.111397	0.0223281	-0.490606	0.03994	-0.421435
IQGAP2	W5Q613	Uncharacterized protein OS	Q13576	Ras GTPase-activating-like protein IQGAP2	CD	0.000415713	3.24352	0.150047	2.06486	0.123455	-1.31645	+
IRGQ	W5PG74	Uncharacterized protein OS	Q8WZA9	Immunity-related GTPase family Q protein	CD	0.133919	-0.879149	0.439471	-0.498406	0.000141643	-2.3559			+
ISLR	W5Q7V5	Uncharacterized protein OS	O14498	Immunoglobulin superfamily containing leucine-rich repeat protein	GS	1.84077e-05	-4.77327	0.197018	0.509607	2.25573e-05	-4.80642	+		+
ISOC1	W5Q691	Uncharacterized protein (Fragment) OS	Q96CN7	Isochorismatase domain-containing protein 1	CD	0.909982	-0.118443	0.0563335	-2.38686	0.0548118	-2.95041			+
IST1	W5P0W0	Uncharacterized protein (Fragment) OS	P53990	IST1 homolog (hIST1) (Putative MAPK-activating protein PM28)	CD	0.593852	-0.705034	0.516491	-0.239458	0.00397706	-2.84722			+
ISYNA1	W5PQG6	Uncharacterized protein OS	Q9NPH2	Inositol-3-phosphate synthase 1 (IPS 1) (EC 5.5.1.4) (Myo-inositol 1-phosphate synthase) (MI-1-P synthase) (MIP synthase) (hIPS) (Myo-inositol 1-phosphate synthase A1) (hINO1)	CD	0.833729	-0.224806	0.00305351	-3.92139	0.0230608	-3.52871		+	+
ITGAM	W5PGV0	Uncharacterized protein OS	P11215	Integrin alpha-M (CD11 antigen-like family member B) (CR-3 alpha chain) (Cell surface glycoprotein MAC-1 subunit alpha) (Leukocyte adhesion receptor MO1) (Neutrophil adherence receptor) (CD antigen CD11b)	CD	0.0282545	2.3471	0.0659532	0.76857	0.12715	1.4658	+
ITGB1	W5Q883	Integrin beta OS	P05556	Integrin beta-1 (Fibronectin receptor subunit beta) (Glycoprotein IIa) (GPIIA) (VLA-4 subunit beta) (CD antigen CD29)	CD	0.989494	0.0140788	0.140799	-1.33171	0.431072	-0.926507
ITIH1	W5NTW3	Uncharacterized protein (Fragment) OS	P19827	Inter-alpha-trypsin inhibitor heavy chain H1 (ITI heavy chain H1) (ITI-HC1) (Inter-alpha-inhibitor heavy chain 1) (Inter-alpha-trypsin inhibitor complex component III) (Serum-derived hyaluronan-associated protein) (SHAP)	IST	0.551031	0.109598	0.103727	1.0424	0.00026382	2.27819			+
ITIH4	W5NRG7	Uncharacterized protein OS	Q14624	Inter-alpha-trypsin inhibitor heavy chain H4 (ITI heavy chain H4) (ITI-HC4) (Inter-alpha-inhibitor heavy chain 4) (Inter-alpha-trypsin inhibitor family heavy chain-related protein) (IHRP) (Plasma kallikrein sensitive glycoprotein 120) (Gp120) (PK-120) [Cleaved into: 70 kDa inter-alpha-trypsin inhibitor heavy chain H4; 35 kDa inter-alpha-trypsin inhibitor heavy chain H4]	IST	1.61247e-07	2.23242	0.00105178	3.08571	6.14473e-09	3.94827	+	+	+
ITIH5	W5PVM6	Uncharacterized protein OS	Q86UX2	Inter-alpha-trypsin inhibitor heavy chain H5 (ITI heavy chain H5) (ITI-HC5) (Inter-alpha-inhibitor heavy chain 5)	IST	0.0952895	1.7045	0.23519	-1.41852	0.00666257	3.38045			+
ITPA	W5P1G0	Inosine triphosphate pyrophosphatase OS	Q9BY32	Inosine triphosphate pyrophosphatase (ITPase) (Inosine triphosphatase) (EC 3.6.1.9) (Non-canonical purine NTP pyrophosphatase) (Non-standard purine NTP pyrophosphatase) (Nucleoside-triphosphate diphosphatase) (Nucleoside-triphosphate pyrophosphatase) (NTPase) (Putative oncogene protein hlc14-06-p)	CD	0.156344	1.42528	0.118094	-1.42657	0.977003	-0.0344489
IVL	W5NQ79	Uncharacterized protein OS	P07476	Involucrin	CD	0.00484592	2.94519	0.0163098	-0.714408	0.00975812	-2.48618	+		+
JUP	W5Q7R8	Uncharacterized protein (Fragment) OS	P14923	Junction plakoglobin (Catenin gamma) (Desmoplakin III) (Desmoplakin-3)	CD	0.492524	-0.404653	0.140438	-1.36014	0.0764902	-1.26586
KANK2	W5Q8Q6	Uncharacterized protein OS	Q63ZY3	KN motif and ankyrin repeat domain-containing protein 2 (Ankyrin repeat domain-containing protein 25) (Matrix-remodeling-associated protein 3) (SRC-1-interacting protein) (SIP) (SRC-interacting protein) (SRC1-interacting protein)	CD	0.474626	0.501547	0.915016	-0.0840893	0.372365	-0.65782
KARS	W5PAG0	Lysine--tRNA ligase OS	Q15046	Lysine--tRNA ligase (EC 6.1.1.6) (Lysyl-tRNA synthetase) (LysRS)	CD	0.816744	0.127155	0.126883	-0.762285	3.47312e-05	-3.37383			+
KCTD12	W5Q349	Uncharacterized protein (Fragment) OS	Q96CX2	BTB/POZ domain-containing protein KCTD12 (Pfetin) (Predominantly fetal expressed T1 domain)	CD	1.22794e-05	-1.00409	0.52155	-0.271829	1.09079e-10	-2.34942	+		+
KDELC1	W5P5B4	Uncharacterized protein OS	Q6UW63	KDEL motif-containing protein 1 (Endoplasmic reticulum resident protein 58) (ER protein 58) (ERp58)	CD	0.160343	-1.34952	0.00169747	-2.65071	3.65526e-05	-3.66889		+	+
KDELC2	W5PS39	Uncharacterized protein (Fragment) OS	Q7Z4H8	KDEL motif-containing protein 2	CD	0.00321956	-3.92838	0.0421796	-1.79733	0.000630282	-4.0706	+		+
KDM4B	W5PEZ0	Uncharacterized protein OS	O94953	Lysine-specific demethylase 4B (EC 1.14.11.-) (JmjC domain-containing histone demethylation protein 3B) (Jumonji domain-containing protein 2B)	CD	0.783805	0.406338	0.461307	0.960627	0.00272562	-4.30699			+
KERA	W5Q2C8	Uncharacterized protein (Fragment) OS	O60938	Keratocan (KTN) (Keratan sulfate proteoglycan keratocan)	CD	0.21754	-1.14597	0.907115	-0.0457198	0.000187218	-5.25771			+
KHDRBS1	W5NR95	Uncharacterized protein OS	Q07666	KH domain-containing, RNA-binding, signal transduction-associated protein 1 (GAP-associated tyrosine phosphoprotein p62) (Src-associated in mitosis 68 kDa protein) (Sam68) (p21 Ras GTPase-activating protein-associated p62) (p68)	CD	0.493998	0.640046	0.66884	-0.401442	0.0200095	-1.50224			+
KHSRP	W5P7A2	Uncharacterized protein (Fragment) OS	Q92945	Far upstream element-binding protein 2 (FUSE-binding protein 2) (KH type-splicing regulatory protein) (KSRP) (p75)	CD	0.800274	-0.235517	0.508092	-0.61114	0.00385542	-2.39268			+
KIAA1217	W5NXR7	Uncharacterized protein (Fragment) OS	Q5T5P2	Sickle tail protein homolog	CD	0.220178	-1.14892	0.937525	-0.0474326	0.0994161	-1.29611
KIAA1279	W5P5K4	Uncharacterized protein OS	-	-		0.982556	-0.0161279	0.977105	0.0236549	0.00635947	-2.37229			+
KIAA1598	W5Q940	Uncharacterized protein (Fragment) OS	-	-		0.0443503	-2.09692	0.0604174	-1.46191	0.0715939	-1.4795			+
KIAA1958	W5P927	Uncharacterized protein OS	Q8N8K9	Uncharacterized protein KIAA1958	CD	0.963889	0.0399895	0.264355	-0.733479	0.143378	-1.38348
KIF2A	W5PAF9	Uncharacterized protein (Fragment) OS	O00139	Kinesin-like protein KIF2A (Kinesin-2) (hK2)	CD	0.674513	0.41461	0.0814001	-0.903438	0.0229861	-2.20514			+
KIF5B	W5PVU0	Uncharacterized protein OS	P33176	Kinesin-1 heavy chain (Conventional kinesin heavy chain) (Ubiquitous kinesin heavy chain) (UKHC)	CD	0.17152	0.936536	0.303962	-0.492552	0.00298342	-2.43602			+
KLHL40	W5P0L2	Uncharacterized protein (Fragment) OS	Q2TBA0	Kelch-like protein 40 (Kelch repeat and BTB domain-containing protein 5) (Sarcosynapsin)	CD	0.0858645	-2.26639	0.143295	-1.49055	0.128674	-2.04206
KLHL41	W5NZL8	Uncharacterized protein OS	O60662	Kelch-like protein 41 (Kel-like protein 23) (Kelch repeat and BTB domain-containing protein 10) (Kelch-related protein 1) (Sarcosin)	CD	0.360021	-0.903043	0.0461834	-4.19583	0.197158	-2.54293
KLKB1	W5PEI4	Uncharacterized protein OS	P03952	Plasma kallikrein (EC 3.4.21.34) (Fletcher factor) (Kininogenin) (Plasma prekallikrein) (PKK) [Cleaved into: Plasma kallikrein heavy chain; Plasma kallikrein light chain]	IST	0.000177269	0.860309	0.254586	0.399359	1.11808e-06	3.03152			+
KNG1	W5QH45	Uncharacterized protein OS	P01042	Kininogen-1 (Alpha-2-thiol proteinase inhibitor) (Fitzgerald factor) (High molecular weight kininogen) (HMWK) (Williams-Fitzgerald-Flaujeac factor) [Cleaved into: Kininogen-1 heavy chain; T-kinin (Ile-Ser-Bradykinin); Bradykinin (Kallidin I); Lysyl-bradykinin (Kallidin II); Kininogen-1 light chain; Low molecular weight growth-promoting factor]	CD	0.10374	-3.02045	0.0351086	1.41517	0.60062	-0.906333
KNG1	W5QH46	Uncharacterized protein OS	P01042	Kininogen-1 (Alpha-2-thiol proteinase inhibitor) (Fitzgerald factor) (High molecular weight kininogen) (HMWK) (Williams-Fitzgerald-Flaujeac factor) [Cleaved into: Kininogen-1 heavy chain; T-kinin (Ile-Ser-Bradykinin); Bradykinin (Kallidin I); Lysyl-bradykinin (Kallidin II); Kininogen-1 light chain; Low molecular weight growth-promoting factor]	CD	0.00821395	0.692328	0.0413588	0.977857	0.000428576	1.27444			+
KPNA3	W5PFN4	Importin subunit alpha OS	O00505	Importin subunit alpha-4 (Importin alpha Q2) (Qip2) (Karyopherin subunit alpha-3) (SRP1-gamma)	CD	0.64003	-0.345562	0.75822	0.289332	0.0126988	-2.32422			+
KPNA4	W5NV88	Uncharacterized protein (Fragment) OS	O00629	Importin subunit alpha-3 (Importin alpha Q1) (Qip1) (Karyopherin subunit alpha-4)	CD	0.458074	-0.719591	0.851559	-0.154987	0.00233575	-4.23357			+
KPNB1	W5PF71	Uncharacterized protein (Fragment) OS	Q14974	Importin subunit beta-1 (Importin-90) (Karyopherin subunit beta-1) (Nuclear factor p97) (Pore targeting complex 97 kDa subunit) (PTAC97)	CD	0.331931	-1.21724	0.210093	-1.25661	0.0391864	-3.26053			+
KRAS	W5QFH6	Uncharacterized protein OS	P01116	GTPase KRas (K-Ras 2) (Ki-Ras) (c-K-ras) (c-Ki-ras) [Cleaved into: GTPase KRas, N-terminally processed]	CD	0.334141	-0.368237	0.155933	0.746936	0.630638	-0.184686
KRT10	W5Q160	Uncharacterized protein OS	P13645	Keratin, type I cytoskeletal 10 (Cytokeratin-10) (CK-10) (Keratin-10) (K10)	CD	0.939211	0.0848748	0.293534	-1.40911	0.935254	0.100618
KRT15	W5Q6A4	Keratin, type I cytoskeletal 15 OS	P19012	Keratin, type I cytoskeletal 15 (Cytokeratin-15) (CK-15) (Keratin-15) (K15)	CD	0.00921413	-1.00276	0.614015	1.11166	0.0131779	-5.07091			+
KRT2.11	W5Q6P5	Uncharacterized protein OS	-	-		0.0420265	4.7484	0.399122	-0.762333	0.00515444	7.52123	+		+
KRT24	W5PZX0	Uncharacterized protein OS	Q2M2I5	Keratin, type I cytoskeletal 24 (Cytokeratin-24) (CK-24) (Keratin-24) (K24) (Type I keratin-24)	CD	0.362418	-0.66564	0.444938	-0.86673	0.348468	-1.13217
KRT35	B0LKP1	Keratin, type I cuticular Ha5 OS	Q92764	Keratin, type I cuticular Ha5 (Hair keratin, type I Ha5) (Keratin-35) (K35)	CD	0.60952	0.806007	0.734578	0.216224	0.199456	2.18355
KRT75	W5Q6E8	Uncharacterized protein OS	O95678	Keratin, type II cytoskeletal 75 (Cytokeratin-75) (CK-75) (Keratin-6 hair follicle) (hK6hf) (Keratin-75) (K75) (Type II keratin-K6hf) (Type-II keratin Kb18)	CD	0.179325	2.74474	0.242434	-0.727557	0.10904	3.35096			+
KRT8	W5Q5N9	Uncharacterized protein OS	P05787	Keratin, type II cytoskeletal 8 (Cytokeratin-8) (CK-8) (Keratin-8) (K8) (Type-II keratin Kb8)	CD	0.464407	-0.946876	0.635512	-0.306384	0.0637331	2.15178			+
KTN1	W5QIX0	Uncharacterized protein OS	Q86UP2	Kinectin (CG-1 antigen) (Kinesin receptor)	CD	0.262672	0.987502	0.23889	-0.593719	0.00555937	-1.74562			+
L3HYPDH	W5QIZ3	Uncharacterized protein OS	Q96EM0	Trans-3-hydroxy-L-proline dehydratase (EC 4.2.1.77) (Trans-L-3-hydroxyproline dehydratase)	CD	0.00358471	-2.49161	0.131308	-2.01525	0.351113	0.780031	+
LAMA1	W5NQ88	Uncharacterized protein OS	P25391	Laminin subunit alpha-1 (Laminin A chain) (Laminin-1 subunit alpha) (Laminin-3 subunit alpha) (S-laminin subunit alpha) (S-LAM alpha)	CD	0.0238482	-2.08355	0.322516	1.69523	0.516884	0.867114	+
LAMA4	W5PIM5	Uncharacterized protein OS	Q16363	Laminin subunit alpha-4 (Laminin-14 subunit alpha) (Laminin-8 subunit alpha) (Laminin-9 subunit alpha)	CD	0.000454068	-3.5716	0.655325	-0.350815	0.000119439	-4.62259	+		+
LAMB1	W5PBD8	Uncharacterized protein OS	P07942	Laminin subunit beta-1 (Laminin B1 chain) (Laminin-1 subunit beta) (Laminin-10 subunit beta) (Laminin-12 subunit beta) (Laminin-2 subunit beta) (Laminin-6 subunit beta) (Laminin-8 subunit beta)	CD	0.00614892	-1.86886	0.206675	0.564654	8.07657e-05	-3.06282	+		+
LAMB2	W5PYU4	Uncharacterized protein OS	P55268	Laminin subunit beta-2 (Laminin B1s chain) (Laminin-11 subunit beta) (Laminin-14 subunit beta) (Laminin-15 subunit beta) (Laminin-3 subunit beta) (Laminin-4 subunit beta) (Laminin-7 subunit beta) (Laminin-9 subunit beta) (S-laminin subunit beta) (S-LAM beta)	CD	0.931258	0.056661	0.33239	-0.789497	0.0427398	1.67267			+
LAMC1	W5QD08	Uncharacterized protein OS	P11047	Laminin subunit gamma-1 (Laminin B2 chain) (Laminin-1 subunit gamma) (Laminin-10 subunit gamma) (Laminin-11 subunit gamma) (Laminin-2 subunit gamma) (Laminin-3 subunit gamma) (Laminin-4 subunit gamma) (Laminin-6 subunit gamma) (Laminin-7 subunit gamma) (Laminin-8 subunit gamma) (Laminin-9 subunit gamma) (S-laminin subunit gamma) (S-LAM gamma)	CD	6.55216e-08	-2.15459	0.0143497	0.583776	3.14619e-08	-2.73663	+		+
LAMTOR2	W5P5I4	Uncharacterized protein OS	Q9Y2Q5	Ragulator complex protein LAMTOR2 (Endosomal adaptor protein p14) (Late endosomal/lysosomal Mp1-interacting protein) (Late endosomal/lysosomal adaptor and MAPK and MTOR activator 2) (Mitogen-activated protein-binding protein-interacting protein) (MAPBP-interacting protein) (Roadblock domain-containing protein 3)	CD	0.511901	0.676549	0.586135	-0.437383	0.173339	-1.3582
LANCL1	W5QD23	Uncharacterized protein OS	O43813	LanC-like protein 1 (40 kDa erythrocyte membrane protein) (p40)	CD	0.294496	-0.799369	0.00597486	-3.0693	0.0273555	-1.99477			+
LANCL2	W5PW66	Uncharacterized protein OS	Q9NS86	LanC-like protein 2 (Testis-specific adriamycin sensitivity protein)	CD	0.0019382	-1.63745	0.373351	-0.743856	0.0267992	-2.02603	+		+
LAP3	W5NZQ2	Uncharacterized protein OS	P28838	Cytosol aminopeptidase (EC 3.4.11.1) (Leucine aminopeptidase 3) (LAP-3) (Leucyl aminopeptidase) (Peptidase S) (Proline aminopeptidase) (EC 3.4.11.5) (Prolyl aminopeptidase)	CD	0.000163922	-1.01701	0.8465	0.0399307	0.052759	-0.414937
LASP1	W5PK26	Uncharacterized protein OS	Q14847	LIM and SH3 domain protein 1 (LASP-1) (Metastatic lymph node gene 50 protein) (MLN 50)	CD	6.4668e-07	-1.04908	0.245017	-0.504046	0.213891	-0.335223	+
LBP	W5QBW5	Uncharacterized protein OS	P18428	Lipopolysaccharide-binding protein (LBP)	CD	4.97444e-08	7.33444	0.237393	-0.631466	7.48388e-09	7.7032	+		+
LCMT1	W5QAQ5	Uncharacterized protein OS	Q9UIC8	Leucine carboxyl methyltransferase 1 (EC 2.1.1.233) (Protein-leucine O-methyltransferase) ([Phosphatase 2A protein]-leucine-carboxy methyltransferase 1)	CD	0.756955	0.30593	0.0675176	-1.71066	0.668565	-0.516022
LCN2	W5PMH6	Uncharacterized protein (Fragment) OS	P80188	Neutrophil gelatinase-associated lipocalin (NGAL) (25 kDa alpha-2-microglobulin-related subunit of MMP-9) (Lipocalin-2) (Oncogene 24p3) (Siderocalin LCN2) (p25)	GS-IIR-AM	3.98174e-09	7.63158	0.949439	-0.0611674	1.26051e-06	8.64821	+		+
LCP1	W5PDD0	Uncharacterized protein (Fragment) OS	P13796	Plastin-2 (L-plastin) (LC64P) (Lymphocyte cytosolic protein 1) (LCP-1)	CD	1.00744e-07	2.64697	0.000596786	1.75407	0.000346199	1.73774	+		+
LDB3	W5NR35	Uncharacterized protein OS	O75112	LIM domain-binding protein 3 (Protein cypher) (Z-band alternatively spliced PDZ-motif protein)	CD	0.722399	-0.45194	0.737378	-0.73755	0.0894271	-3.68624			+
LDHA	Q7YS10	LDHA protein (Fragment) OS	P00338	L-lactate dehydrogenase A chain (LDH-A) (EC 1.1.1.27) (Cell proliferation-inducing gene 19 protein) (LDH muscle subunit) (LDH-M) (Renal carcinoma antigen NY-REN-59)	CD	0.624801	0.522365	0.142341	-2.25248	0.121027	-2.04901			+
LDHA	W5PIN6	L-lactate dehydrogenase OS	P00338	L-lactate dehydrogenase A chain (LDH-A) (EC 1.1.1.27) (Cell proliferation-inducing gene 19 protein) (LDH muscle subunit) (LDH-M) (Renal carcinoma antigen NY-REN-59)	CD	0.00682909	1.44542	0.0277908	-0.777313	0.719593	-0.139064	+
LDHB	W5QGD1	L-lactate dehydrogenase OS	P07195	L-lactate dehydrogenase B chain (LDH-B) (EC 1.1.1.27) (LDH heart subunit) (LDH-H) (Renal carcinoma antigen NY-REN-46)	CD	0.000285307	1.27349	0.00318103	-1.00189	0.949493	0.0202401	+
LECT2	W5PZT3	Uncharacterized protein (Fragment) OS	O14960	Leukocyte cell-derived chemotaxin-2 (LECT-2) (hLECT2)	GS-CC	0.000186261	5.70703	0.571424	0.733644	0.449194	0.849755	+
LEPRE1	W5QGX4	Uncharacterized protein OS	-	-	ECM	0.806653	-0.269008	0.819455	-0.125508	3.53056e-06	-5.64495			+
LEPREL2	W5P7B2	Uncharacterized protein (Fragment) OS	-	-	ECM	0.544591	-0.455035	0.946996	0.0474653	1.25685e-05	-6.05365			+
LEPREL4	W5Q7Y1	Uncharacterized protein (Fragment) OS	-	-	ECM	0.029048	-2.00384	0.112075	-1.16707	2.18281e-05	-4.53536	+		+
LGALS1	P81184	Galectin-1 OS	P09382	Galectin-1 (Gal-1) (14 kDa laminin-binding protein) (HLBP14) (14 kDa lectin) (Beta-galactoside-binding lectin L-14-I) (Galaptin) (HBL) (HPL) (Lactose-binding lectin 1) (Lectin galactoside-binding soluble 1) (Putative MAPK-activating protein PM12) (S-Lac lectin 1)	GS-DIFF	0.126066	-1.44309	0.512279	0.802529	0.00134519	-4.12791			+
LGALS3	W5QIW1	Galectin OS	P17931	Galectin-3 (Gal-3) (35 kDa lectin) (Carbohydrate-binding protein 35) (CBP 35) (Galactose-specific lectin 3) (Galactoside-binding protein) (GALBP) (IgE-binding protein) (L-31) (Laminin-binding protein) (Lectin L-29) (Mac-2 antigen)	GS-IIR	0.106763	-0.695992	0.193299	-1.38187	0.128064	1.69662
LGALS7	W5P742	Galectin OS	P47929	Galectin-7 (Gal-7) (HKL-14) (PI7) (p53-induced gene 1 protein)	GS-DIFF	0.0797249	-2.16758	0.663681	-0.344274	0.000540923	-3.74965			+
LHPP	W5PKU1	Uncharacterized protein (Fragment) OS	Q9H008	Phospholysine phosphohistidine inorganic pyrophosphate phosphatase (hLHPP) (EC 3.1.3.-) (EC 3.6.1.1)	CD	0.146696	1.26439	0.0050542	-0.912159	0.00324863	-0.851649
LIMA1	W5Q8V2	Uncharacterized protein OS	Q9UHB6	LIM domain and actin-binding protein 1 (Epithelial protein lost in neoplasm)	CD	0.825253	-0.126052	0.95988	-0.0421569	0.349787	-0.586602
LIMCH1	W5PVT9	Uncharacterized protein OS	Q9UPQ0	LIM and calponin homology domains-containing protein 1	CD	0.0664128	-2.01679	0.00639649	-3.57079	0.0745285	-2.18287			+
LIMS1	W5NQK6	Uncharacterized protein OS	P48059	LIM and senescent cell antigen-like-containing domain protein 1 (Particularly interesting new Cys-His protein 1) (PINCH-1) (Renal carcinoma antigen NY-REN-48)	CD	0.000540644	-4.72717	0.00659476	-1.00166	0.00493848	-3.36004	+		+
LIN7C	W5Q0E7	Uncharacterized protein OS	Q9NUP9	Protein lin-7 homolog C (Lin-7C) (Mammalian lin-seven protein 3) (MALS-3) (Vertebrate lin-7 homolog 3) (Veli-3)	CD	0.552161	0.643971	0.148033	-0.790747	0.0153629	-2.79761			+
LLGL1	W5NQB9	Uncharacterized protein OS	Q15334	Lethal(2) giant larvae protein homolog 1 (LLGL) (DLG4) (Hugl-1) (Human homolog to the D-lgl gene protein)	CD	0.573579	0.523199	0.00126039	-2.09263	0.385214	-0.690603
LMAN1	W5P6U5	Uncharacterized protein OS	P49257	Protein ERGIC-53 (ER-Golgi intermediate compartment 53 kDa protein) (Gp58) (Intracellular mannose-specific lectin MR60) (Lectin mannose-binding 1)	CD	0.0230363	-1.50671	0.227372	-0.841556	1.98738e-06	-5.13581			+
LMAN2	W5P2K9	Uncharacterized protein OS	Q12907	Vesicular integral-membrane protein VIP36 (Glycoprotein GP36b) (Lectin mannose-binding 2) (Vesicular integral-membrane protein 36) (VIP36)	CD	0.725677	-0.526112	0.129103	-1.57574	0.214824	-1.70934
LMCD1	W5PCN1	Uncharacterized protein (Fragment) OS	Q9NZU5	LIM and cysteine-rich domains protein 1 (Dyxin)	CD	0.00808968	-2.43883	0.00134228	-3.61023	0.0320963	2.34791	+	+	+
LMNA	W5P640	Uncharacterized protein OS	P02545	Prelamin-A/C [Cleaved into: Lamin-A/C (70 kDa lamin) (Renal carcinoma antigen NY-REN-32)]	CD	0.00620694	-0.872569	0.390035	0.371876	0.387164	0.40523
LMNB1	W5Q9T3	Uncharacterized protein OS	P20700	Lamin-B1	CD	0.605792	0.223591	0.519335	0.336145	0.00876581	-1.42551			+
LMNB2	W5PW39	Uncharacterized protein (Fragment) OS	Q03252	Lamin-B2	CD	0.0816304	-1.13536	0.706454	-0.178912	0.0708195	-1.19157
LOC100037661	W5QH43	Uncharacterized protein OS	-	-		0.00066856	-0.807352	0.00493391	-1.18352	0.00164773	-1.47732			+
LOC100037667	W5PYQ7	40S ribosomal protein S12 OS	-	-	CD	0.260582	0.259392	0.398509	-0.349415	0.00218423	-1.53044			+
LOC100101228	W5PD15	Elongation factor 1-alpha OS	-	-	CD	5.38491e-05	1.7714	0.732864	-0.113543	2.4534e-05	-1.2225	+		+
LOC100101238	W5P3Q3	Uncharacterized protein OS	-	-		0.0461975	-1.08002	0.354177	-0.844693	0.00176052	1.23624			+
LOC101102605	W5QIQ4	Uncharacterized protein OS	-	-	CD	0.00452017	3.31627	0.313256	-0.606617	0.113759	-0.887846	+
LOC101102714	W5QGQ3	Uncharacterized protein OS	-	-	GS-IIR-AM	0.0197614	-0.646143	0.618334	-0.386223	0.00761979	1.88686			+
LOC101102731	W5PXZ3	Uncharacterized protein OS	-	-		0.683895	0.221156	0.980436	0.0085001	0.000989099	2.25807			+
LOC101103096	W5P824	Uncharacterized protein (Fragment) OS	-	-	CD	0.000443448	1.281	0.32708	-0.456611	0.652287	-0.217787	+
LOC101103133	W5NRH2	Uncharacterized protein (Fragment) OS	-	-	IST	0.00157614	1.24273	0.106835	0.810341	1.2297e-05	3.14796	+		+
LOC101103220	W5NRZ1	Uncharacterized protein (Fragment) OS	-	-		0.571228	-0.505048	0.420681	0.294559	0.000690684	-3.32713			+
LOC101103232	W5Q496	60S ribosomal protein L36 OS	-	-	CD	0.270943	-0.969909	0.125059	-1.42571	0.526147	-0.689327
LOC101103238	W5PYW3	Uncharacterized protein OS	-	CXCL6	GS-CC	0.0311831	2.73379	1.06191e-06	4.59893	0.12716	-1.59817	+	+
LOC101103477	W5QJA1	Uncharacterized protein (Fragment) OS	-	-		0.00306053	2.07052	0.21455	1.30103	0.689754	-0.442739	+
LOC101103862	W5P9M9	Uncharacterized protein OS	-	-	GS-IIR-PP	4.73074e-07	7.39947	0.00932412	-2.28098	1.1515e-07	9.64782	+		+
LOC101103947	W5P7S6	Alpha-1-acid glycoprotein OS	-	-	IST	0.856364	0.104859	0.000262251	3.65283	2.61683e-07	4.94929		+	+
LOC101104114	W5P9U5	Uncharacterized protein OS	-	-		0.262886	1.97639	0.192599	0.511264	0.28564	1.81766
LOC101104482	W5NQW9	Uncharacterized protein OS	-	-	IST	3.87386e-08	4.84918	0.347523	0.71281	1.42045e-07	8.42591	+		+
LOC101104530	W5PWW4	Uncharacterized protein OS	-	-		0.682716	-0.23138	0.113505	-0.677822	0.00237354	-2.27083			+
LOC101104618	W5PBY5	Uncharacterized protein OS	-	-		0.0393042	-0.675757	0.967787	-0.0200411	0.261581	-0.603679
LOC101104961	W5PIY3	40S ribosomal protein S24 (Fragment) OS	-	-		0.912066	-0.0994835	0.515968	0.559918	0.0546868	-1.63383			+
LOC101105144	W5QEL2	Uncharacterized protein OS	-	-		0.580543	-0.371243	0.284787	-1.14391	0.127351	-1.41241
LOC101105166	W5PES6	Uncharacterized protein (Fragment) OS	-	-		0.591656	-0.358896	0.395753	-0.261387	6.54355e-07	-6.22584			+
LOC101105185	W5QCV3	Uncharacterized protein OS	-	-		0.0285077	-1.42215	0.357878	1.40485	0.00114942	-4.69341			+
LOC101105383	W5Q922	Uncharacterized protein OS	-	-		0.67197	0.274728	0.179563	-0.492521	0.572744	-0.365062
LOC101105644	W5P2U4	Uncharacterized protein OS	-	-		0.0174169	1.83946	0.330963	0.514867	0.000361646	-1.78073	+		+
LOC101105689	W5Q0P2	Enhancer of rudimentary homolog OS	-	-	CD	0.463733	0.228324	0.101564	-0.601945	0.00206268	-1.56627			+
LOC101105990	W5Q8S3	Uncharacterized protein OS	-	-		0.934259	-0.163782	0.46233	-0.894848	0.496819	-1.16509
LOC101106027	W5PTW7	Uncharacterized protein OS	-	-		0.662394	-0.451768	0.696676	0.323986	0.00254541	-3.67512			+
LOC101106123	W5PS90	Uncharacterized protein (Fragment) OS	-	-		0.401656	-1.11869	0.970823	-0.0504297	0.00960427	-3.77326			+
LOC101106313	W5NW47	Uncharacterized protein OS	-	-		0.00185787	3.35257	0.158107	0.682386	0.170913	0.456679	+
LOC101106412	W5NRA9	Uncharacterized protein (Fragment) OS	-	-	CD	0.00109159	-3.90112	0.599753	-0.429423	0.19587	-1.37478	+
LOC101106865	W5PHN8	Uncharacterized protein OS	-	-		0.236496	-1.6213	0.898876	0.0794277	0.416847	-0.820291
LOC101106886	W5PXI2	Uncharacterized protein (Fragment) OS	-	-		0.337565	-0.504598	0.866892	-0.104876	0.0902204	-0.602939
LOC101107031	W5Q121	Uncharacterized protein (Fragment) OS	-	-	CD	0.000323668	2.2154	0.455563	-0.328905	0.762605	0.122218	+
LOC101107342	W5NX24	Uncharacterized protein (Fragment) OS	-	-	ECM	0.169434	1.44209	0.0690745	-1.81352	0.420795	-0.799191
LOC101107401	W5QDB4	Uncharacterized protein (Fragment) OS	-	-		0.769592	-0.169369	0.974163	0.0352831	5.17926e-05	2.60792			+
LOC101107508	W5NQT2	Uncharacterized protein (Fragment) OS	-	-		0.000850579	5.04912	0.0832692	1.7959	0.00350498	3.32475	+		+
LOC101107597	W5PQX4	Ribosomal protein (Fragment) OS	-	-		0.348263	-0.355099	0.793903	-0.0686407	3.38338e-06	-3.04974			+
LOC101108035	W5QB23	Uncharacterized protein (Fragment) OS	-	-		0.416738	-0.673761	0.879534	0.158775	2.4136e-05	-3.15745			+
LOC101108092	W5QDD0	Uncharacterized protein (Fragment) OS	-	-	Redox	0.259703	1.63189	0.0450738	-2.30676	0.459956	-0.567406
LOC101108870	W5NUS1	Uncharacterized protein OS	-	-	GS-IIR-PI	0.000107183	4.00957	0.203708	-0.328999	1.18454e-05	-3.04705	+		+
LOC101109111	W5PN69	Uncharacterized protein OS	-	-		0.0229183	-2.95693	0.207697	0.510852	0.0327439	2.49414	+		+
LOC101109365	W5PZJ5	Uncharacterized protein OS	-	-		0.226022	-0.977517	0.374488	0.939288	0.00555406	-2.44233			+
LOC101109369	W5P7A5	Uncharacterized protein OS	-	-	GS	0.121002	-0.656529	0.0186304	-0.623557	4.78647e-05	-1.8972			+
LOC101109397	W5QFP2	Uncharacterized protein OS	-	-	CD	3.21252e-07	6.9459	0.554719	-0.413273	0.000421919	4.08291	+		+
LOC101109545	W5QFZ8	Uncharacterized protein OS	-	-		0.809192	-0.201784	0.141067	1.07773	0.163863	-0.601561
LOC101110458	W5NV50	Uncharacterized protein OS	-	-		0.860813	0.213775	0.000285499	-0.525728	0.0113001	-3.51562			+
LOC101110657	W5NS79	Uncharacterized protein OS	-	-		0.841886	-0.211483	0.100623	-1.78734	0.247878	-1.4121
LOC101111083	W5NXP3	Uncharacterized protein (Fragment) OS	-	-		0.000600896	2.11491	0.0223904	1.28811	4.90644e-05	3.61949	+		+
LOC101111190	W5PLQ1	Uncharacterized protein OS	-	-		0.0108137	1.92883	0.25774	-0.492403	7.86166e-06	2.79312	+		+
LOC101111215	W5P3F6	Uncharacterized protein (Fragment) OS	-	-		0.18657	-1.09021	0.0994989	-0.3776	0.000116677	-3.38625			+
LOC101111388	W5Q6J0	Uncharacterized protein OS	-	-		0.189266	-0.994503	0.144571	1.48675	0.0277659	-2.4325			+
LOC101111697	W5NTM0	Uncharacterized protein (Fragment) OS	-	-		0.174131	1.39197	0.317497	0.743953	0.00327107	-2.03929			+
LOC101111776	W5NRF9	Uncharacterized protein OS	-	-		0.915533	-0.0814384	0.205504	-1.27738	0.00497408	-2.41553			+
LOC101111795	W5Q1Y9	Uncharacterized protein OS	-	-		0.0321737	0.778183	0.284978	0.712422	0.914614	-0.0544144
LOC101111911	W5PVY6	Uncharacterized protein (Fragment) OS	-	-		0.43808	-0.8025	0.0803945	-0.677016	0.489067	-0.665242
LOC101111990	W5P3S0	Uncharacterized protein (Fragment) OS	-	-	CD	0.347235	-0.722494	0.0113783	-1.92006	0.17384	-0.914653
LOC101112066	W5P3R3	Uncharacterized protein (Fragment) OS	-	-		0.00143497	0.971755	0.0606839	0.831536	0.000237972	1.27224			+
LOC101112245	W5PHX1	Adenosylhomocysteinase OS	-	-		0.88188	-0.0277224	0.751108	0.125521	0.0289412	-0.737487
LOC101112255	W5Q6B3	Prefoldin subunit 4 OS	-	-		0.731767	-0.504092	0.364034	0.427808	0.0255674	-2.80727			+
LOC101112362	W5QGX9	Uncharacterized protein (Fragment) OS	-	-		0.652202	0.200694	0.000989425	-0.906543	5.72507e-05	-2.79662			+
LOC101112694	W5NY25	Eukaryotic translation initiation factor 3 subunit C OS	-	-	CD	1.30179e-05	4.16798	0.87001	-0.0932582	0.0312828	-1.63245	+		+
LOC101112891	W5NXJ3	Uncharacterized protein OS	-	-	IST	0.0337618	2.94315	0.653991	-0.218316	4.65629e-06	5.5365	+		+
LOC101113072	W5PPT7	Uncharacterized protein OS	-	-	CD	0.219524	1.19275	0.754913	-0.454336	0.136869	-1.30424
LOC101113086	W5P1J8	Amine oxidase OS	-	-		0.00266034	0.719683	0.316593	1.34266	9.725e-07	8.9787			+
LOC101113221	W5PGN1	Uncharacterized protein OS	-	-		0.528687	0.122554	0.129199	-0.659105	0.00901652	-1.10244			+
LOC101113516	W5P7W5	Uncharacterized protein OS	-	-	GS-IIR-PP	0.0138686	4.4122	0.0313071	-1.3874	0.546758	0.720212	+
LOC101113831	W5NRI1	Uncharacterized protein OS	-	-	IST	0.00110542	0.612386	0.0306259	0.840818	1.94765e-07	2.86537			+
LOC101113832	W5PAT6	Uncharacterized protein (Fragment) OS	-	-		0.132304	-1.77235	0.721249	-0.44104	0.0371191	-2.63816			+
LOC101113893	W5NTA0	Uncharacterized protein OS	-	-		2.75408e-05	5.42359	0.442378	-0.277567	0.000305804	2.3749	+		+
LOC101114082	W5NS06	Annexin (Fragment) OS	-	-		0.0416901	-0.56062	0.648829	0.341523	0.071317	0.984301
LOC101114226	W5QAA3	Uncharacterized protein OS	-	-		0.0333966	2.68821	0.00524537	0.694233	0.122893	-1.14234	+
LOC101114342	W5PXA6	Uncharacterized protein (Fragment) OS	-	-		0.378828	0.758667	0.711957	0.163508	0.000399804	-2.60359			+
LOC101114408	W5PW57	Uncharacterized protein OS	-	-		0.00450424	-0.861683	0.626691	-0.195088	0.274602	0.498429
LOC101114610	W5PI99	Uncharacterized protein OS	-	-		0.0851164	-1.21733	0.764917	0.202997	0.0011343	-2.58177			+
LOC101114959	W5PTZ8	Uncharacterized protein OS	-	-	GS-IIR	3.50771e-07	5.92487	0.532396	-1.14496	2.15028e-07	2.86215	+		+
LOC101114987	W5P773	Uncharacterized protein (Fragment) OS	-	-		0.107329	-0.726387	0.719193	0.388699	0.0275838	-1.96151			+
LOC101115172	W5PWD7	Uncharacterized protein OS	-	-		0.0390146	-2.42509	0.696484	0.435726	0.722068	-0.43148	+
LOC101115302	W5Q0B5	Uncharacterized protein OS	-	-		0.92736	-0.0400041	0.0414218	-0.741398	0.0129048	-1.16306			+
LOC101115576	W5Q0X5	Uncharacterized protein OS	-	-		0.000159748	1.8436	0.0113045	2.21217	6.95617e-06	3.59546	+		+
LOC101116132	W5QG75	40S ribosomal protein S3a OS	-	-		0.0363801	2.40996	0.283832	0.621632	0.0993522	-0.69859	+
LOC101116273	W5PC25	Uncharacterized protein OS	-	-		2.70625e-05	-1.33054	0.757789	-0.0947545	0.00376976	-0.651105	+
LOC101116286	W5QFL1	Uncharacterized protein OS	-	-		0.456149	-0.151483	0.764984	-0.0914036	2.51234e-05	-2.09774			+
LOC101116336	W5QA37	Uncharacterized protein OS	-	-		0.270396	-1.93342	0.145411	-1.27565	0.233885	1.33524
LOC101116390	W5QE29	Uncharacterized protein (Fragment) OS	-	-		0.0909639	-1.12563	0.0255786	-1.47632	0.23952	0.801146
LOC101116756	W5QA61	Uncharacterized protein OS	-	-		0.0301528	-2.69094	0.16279	-1.58804	0.67705	-0.512944	+
LOC101116892	W5PHI7	Uncharacterized protein (Fragment) OS	-	-		0.00403885	1.12526	0.256014	0.774967	0.00299347	2.00697			+
LOC101117129	W5PFC9	Uncharacterized protein (Fragment) OS	-	-		0.509402	0.30689	0.0441173	0.754342	0.67306	0.135376
LOC101117146	W5PHP7	Uncharacterized protein OS	-	-		3.7735e-05	1.42579	0.0440128	1.06965	5.86263e-05	2.18219	+		+
LOC101119027	W5NV97	Uncharacterized protein OS	-	-	CD	0.00279692	-2.28924	0.48897	-0.335115	0.0449314	-1.33394	+		+
LOC101119195	W5NVF2	Uncharacterized protein OS	-	-		0.0194981	-1.16527	0.909581	-0.0551383	2.03253e-06	-4.23579			+
LOC101119377	W5NSF7	Uncharacterized protein (Fragment) OS	-	-	CD	0.000173371	-1.42062	0.05815	-2.65689	0.027417	-3.05745	+		+
LOC101119384	W5QA07	Uncharacterized protein OS	-	-		0.402518	0.328395	0.290158	-0.797128	5.55735e-07	7.50759			+
LOC101119456	W5Q4D7	Uncharacterized protein OS	-	-	CD	0.792827	0.181716	0.47399	-0.342826	0.00275576	-1.60363			+
LOC101119509	W5Q124	Uncharacterized protein OS	-	-		0.000280487	1.35	0.0765353	1.12732	1.69085e-05	3.30249	+		+
LOC101119611	W5NX08	Uncharacterized protein OS	-	-		0.808888	0.218155	0.987796	-0.00953579	0.000140741	-2.89859			+
LOC101120001	W5PDE5	Uncharacterized protein OS	-	-		9.51745e-08	7.79698	0.00265966	2.98528	2.79376e-05	4.49287	+	+	+
LOC101120307	W5PSY8	Uncharacterized protein OS	-	-	GS-IIR	0.00292237	3.3545	0.000144811	-1.38009	0.466416	-0.243977	+
LOC101120590	W5PN74	Uncharacterized protein OS	-	-		0.821186	-0.109325	0.745019	-0.269982	0.701547	0.286434
LOC101120613	W5PJG0	Uncharacterized protein OS	-	-	IST	0.0705829	3.50098	0.45143	-0.609936	0.0785523	3.50573	+		+
LOC101120775	W5P1W2	Uncharacterized protein OS	-	-		3.89508e-06	5.21201	0.541445	0.427787	2.85538e-06	5.72675	+		+
LOC101122262	W5NWU0	Uncharacterized protein (Fragment) OS	-	-		0.882387	-0.0966301	0.2454	-0.520946	0.0182477	-1.49633			+
LOC101122296	W5PUR8	Uncharacterized protein (Fragment) OS	-	-		0.0684246	1.28723	0.379701	0.230753	3.5296e-05	-1.86377			+
LOC101122404	W5NQP2	Uncharacterized protein (Fragment) OS	-	-		0.031743	-2.09786	0.428558	0.77291	0.914864	0.105754	+
LOC101122794	W5QFE1	Glycylpeptide N-tetradecanoyltransferase (Fragment) OS	-	-		0.515905	-0.36824	0.225498	1.13231	0.000116863	-2.73623			+
LOC101123219	W5NQD4	Uncharacterized protein (Fragment) OS	-	-		0.274367	1.20643	0.00161878	-0.873518	0.151614	-1.54183
LOC443512	W5NTT7	Uncharacterized protein OS	-	-	ECM	0.0211225	0.899027	0.624769	0.136456	5.43112e-08	-4.05542			+
LOC780446	W5QDH4	Uncharacterized protein OS	-	-		0.22256	-0.874548	0.107536	-0.812928	0.00849937	-2.06496			+
LOC780455	W5NWP7	Uncharacterized protein (Fragment) OS	-	-		0.341969	-0.658826	0.571046	-0.293946	0.121068	-1.18277
LOC780462	W5Q9Z9	Uncharacterized protein OS	-	-		1.0526e-05	3.59458	0.484267	-0.227204	0.0371242	1.00665	+
LOC780506	W5P316	Uncharacterized protein OS	-	-	CD	0.0151748	-1.47344	0.0781631	-1.52986	0.098775	-1.43464
LOC780524	W5Q675	Uncharacterized protein (Fragment) OS	-	-		0.0444438	1.61038	0.595764	-0.22646	0.0120075	-1.42469			+
LOXL2	W5PK92	Uncharacterized protein (Fragment) OS	Q9Y4K0	Lysyl oxidase homolog 2 (EC 1.4.3.13) (Lysyl oxidase-like protein 2) (Lysyl oxidase-related protein 2) (Lysyl oxidase-related protein WS9-14)	ECM	0.647657	-0.289474	0.473044	0.691343	0.000884687	-3.31887			+
LOXL3	W5PTF1	Uncharacterized protein OS	P58215	Lysyl oxidase homolog 3 (EC 1.4.3.-) (Lysyl oxidase-like protein 3)	ECM	0.212998	-0.824917	0.149264	-3.75152	0.433709	0.555895
LPP	W5QH03	Uncharacterized protein OS	Q93052	Lipoma-preferred partner (LIM domain-containing preferred translocation partner in lipoma)	CD	0.0340801	-2.26194	0.280504	-0.609602	0.0150293	-2.62339	+		+
LRCH3	W5QGC1	Uncharacterized protein OS	Q96II8	Leucine-rich repeat and calponin homology domain-containing protein 3	CD	0.913338	0.0709327	0.482938	-0.465025	0.23228	-0.854532
LRP1	W5PBS4	Uncharacterized protein (Fragment) OS	Q07954	Prolow-density lipoprotein receptor-related protein 1 (LRP-1) (Alpha-2-macroglobulin receptor) (A2MR) (Apolipoprotein E receptor) (APOER) (CD antigen CD91) [Cleaved into: Low-density lipoprotein receptor-related protein 1 85 kDa subunit (LRP-85); Low-density lipoprotein receptor-related protein 1 515 kDa subunit (LRP-515); Low-density lipoprotein receptor-related protein 1 intracellular domain (L…	GS-DIFF	0.310575	-0.381642	0.135934	0.340868	0.000241116	-1.35271			+
LRPAP1	W5PV43	Uncharacterized protein OS	P30533	Alpha-2-macroglobulin receptor-associated protein (Alpha-2-MRAP) (Low density lipoprotein receptor-related protein-associated protein 1) (RAP)		0.0168036	1.25284	0.350469	0.697979	0.00291485	1.59302			+
LRRC40	W5PQD6	Uncharacterized protein OS	Q9H9A6	Leucine-rich repeat-containing protein 40	CD	0.249891	-0.750434	0.929797	-0.0366192	0.00160246	-1.89447			+
LRRC47	W5Q118	Uncharacterized protein OS	Q8N1G4	Leucine-rich repeat-containing protein 47	CD	0.229889	-0.937504	0.164667	-0.430222	2.11307e-05	-4.58841			+
LRRC57	W5QH68	Uncharacterized protein OS	Q8N9N7	Leucine-rich repeat-containing protein 57	CD	0.309666	-1.00639	0.645817	-0.597237	0.0597352	-2.03108			+
LRRC59	W5P2U9	Uncharacterized protein (Fragment) OS	Q96AG4	Leucine-rich repeat-containing protein 59 (Ribosome-binding protein p34) (p34)	CD	0.000883377	2.25204	0.963252	-0.0264146	0.000558469	-1.75112	+		+
LRRCC1	W5PX41	Uncharacterized protein (Fragment) OS	Q9C099	Leucine-rich repeat and coiled-coil domain-containing protein 1 (Centrosomal leucine-rich repeat and coiled-coil domain-containing protein)	CD	0.234034	-1.70478	0.190577	-1.89282	0.00530789	4.21137			+
LSM1	W5NT81	Uncharacterized protein OS	O15116	U6 snRNA-associated Sm-like protein LSm1 (Cancer-associated Sm-like) (Small nuclear ribonuclear CaSm)	CD	0.605803	-0.398808	0.514295	-0.765627	0.155211	-1.70588
LSM12	W5P9E4	Uncharacterized protein OS	Q3MHD2	Protein LSM12 homolog	CD	0.669327	-0.341517	0.19393	-0.34105	6.3759e-05	-4.37751			+
LSM14A	W5P2Y8	Uncharacterized protein OS	Q8ND56	Protein LSM14 homolog A (Protein FAM61A) (Protein SCD6 homolog) (Putative alpha-synuclein-binding protein) (AlphaSNBP) (RNA-associated protein 55A) (hRAP55) (hRAP55A)	CD	0.408288	-0.559714	0.420335	-0.957051	0.0372287	-2.46509			+
LSM2	W5P396	Uncharacterized protein (Fragment) OS	Q9Y333	U6 snRNA-associated Sm-like protein LSm2 (Protein G7b) (Small nuclear ribonuclear protein D homolog) (snRNP core Sm-like protein Sm-x5)	CD	0.0551184	-2.09088	0.246805	-1.52274	0.121588	-2.42382			+
LSM3	W5NR26	Uncharacterized protein OS	P62310	U6 snRNA-associated Sm-like protein LSm3	CD	0.223566	-0.601779	0.00114885	-0.802593	3.27133e-08	-2.5638			+
LSM4	W5PSM5	Uncharacterized protein (Fragment) OS	Q9Y4Z0	U6 snRNA-associated Sm-like protein LSm4 (Glycine-rich protein) (GRP)	CD	0.00862618	-2.05505	0.705896	-0.479543	0.0118664	-2.45842	+		+
LSM5	W5PAH8	Uncharacterized protein OS	Q9Y4Y9	U6 snRNA-associated Sm-like protein LSm5	CD	0.0121806	-2.18315	0.00181008	-4.18585	0.243105	-1.20992	+	+
LSM7	W5PX55	Uncharacterized protein (Fragment) OS	Q9UK45	U6 snRNA-associated Sm-like protein LSm7	CD	0.803023	0.192927	0.136983	-1.74788	0.0810308	-2.4616			+
LTA4H	W5PRR5	Leukotriene A(4) hydrolase OS	P09960	Leukotriene A-4 hydrolase (LTA-4 hydrolase) (EC 3.3.2.6) (Leukotriene A(4) hydrolase)	CD	0.00235757	-0.784945	0.108795	-0.763868	0.715734	-0.127213
LTBP1	W5PKX8	Uncharacterized protein OS	Q14766	Latent-transforming growth factor beta-binding protein 1 (LTBP-1) (Transforming growth factor beta-1-binding protein 1) (TGF-beta1-BP-1)	GS-GF	0.280762	-0.793816	0.434022	0.573713	2.33303e-06	-5.1553			+
LTBP2	W5NSV0	Uncharacterized protein OS	Q14767	Latent-transforming growth factor beta-binding protein 2 (LTBP-2)	GS-GF	0.0243013	2.55945	0.109619	2.04022	0.213112	-1.07843	+
LTBP4	W5PA58	Uncharacterized protein OS	Q8N2S1	Latent-transforming growth factor beta-binding protein 4 (LTBP-4)	GS-GF	0.839535	-0.268676	0.922426	0.0429538	3.89705e-05	-7.24654			+
LTBP4	W5PA62	Uncharacterized protein OS	Q8N2S1	Latent-transforming growth factor beta-binding protein 4 (LTBP-4)	GS-GF	0.810842	0.229767	0.941007	-0.0937707	0.0498177	-2.09402			+
LTF	W5PFP1	Uncharacterized protein OS	P02788	Lactotransferrin (Lactoferrin) (EC 3.4.21.-) (Growth-inhibiting protein 12) (Talalactoferrin) [Cleaved into: Lactoferricin-H (Lfcin-H); Kaliocin-1; Lactoferroxin-A; Lactoferroxin-B; Lactoferroxin-C]	GS-IIR-AM	1.76919e-10	11.3954	0.624988	0.328575	4.01283e-09	11.7892	+		+
LUC7L	W5PN94	Uncharacterized protein (Fragment) OS	Q9NQ29	Putative RNA-binding protein Luc7-like 1 (Putative SR protein LUC7B1) (SR+89)	CD	0.806474	0.12773	0.599168	-0.219537	0.00232731	-2.06598			+
LUC7L2	W5PPF3	Uncharacterized protein OS	Q9Y383	Putative RNA-binding protein Luc7-like 2	CD	2.91944e-06	4.93734	0.590251	0.331339	0.979687	-0.0117041	+
LUC7L3	W5NZF3	Uncharacterized protein OS	O95232	Luc7-like protein 3 (Cisplatin resistance-associated-overexpressed protein) (Luc7A) (Okadaic acid-inducible phosphoprotein OA48-18) (cAMP regulatory element-associated protein 1) (CRE-associated protein 1) (CREAP-1)	CD	0.0757184	1.67031	0.112221	-1.75642	0.783979	-0.3449
LXN	W5NWR6	Uncharacterized protein (Fragment) OS	Q9BS40	Latexin (Endogenous carboxypeptidase inhibitor) (ECI) (Protein MUM) (Tissue carboxypeptidase inhibitor) (TCI)	GS-IIR-PP	0.00289044	-0.819811	0.0672494	-0.630028	0.228946	-0.362757
LYPLA1	W5PX34	Uncharacterized protein (Fragment) OS	O75608	Acyl-protein thioesterase 1 (APT-1) (hAPT1) (EC 3.1.2.-) (Lysophospholipase 1) (Lysophospholipase I) (LPL-I) (LysoPLA I)	CD	0.00149635	3.39518	0.370237	0.601983	0.247591	-0.520001	+
LYPLA2	W5PB50	Uncharacterized protein OS	O95372	Acyl-protein thioesterase 2 (APT-2) (EC 3.1.2.-) (Lysophospholipase II) (LPL-II) (LysoPLA II)		0.314109	1.04903	0.768652	0.406807	0.0695302	-1.96617			+
LYVE1	W5PN42	Uncharacterized protein OS	Q9Y5Y7	Lymphatic vessel endothelial hyaluronic acid receptor 1 (LYVE-1) (Cell surface retention sequence-binding protein 1) (CRSBP-1) (Extracellular link domain-containing protein 1) (Hyaluronic acid receptor)	CD	0.00084674	-5.12488	0.0393187	0.694736	2.57339e-09	-5.41049	+		+
LZIC	W5PA76	Uncharacterized protein OS	Q8WZA0	Protein LZIC (Leucine zipper and CTNNBIP1 domain-containing protein) (Leucine zipper and ICAT homologous domain-containing protein)	CD	0.534738	0.799248	0.150336	-0.90941	0.0118942	-1.77315			+
LZTFL1	W5PIK1	Uncharacterized protein OS	Q9NQ48	Leucine zipper transcription factor-like protein 1	CD	0.0100059	-1.14482	0.000318169	-2.31599	0.0580196	-0.955811		+
m6p/igf2r	Q8SQ25	Mannose-6-phosphate/insulin-like growth factor II receptor (Fragment) OS	-	-	GS-GF	0.14775	-1.19809	0.145526	0.755437	2.81324e-05	-5.46476			+
MACF1	W5QFK2	Uncharacterized protein OS	Q9UPN3	Microtubule-actin cross-linking factor 1, isoforms 1/2/3/5 (620 kDa actin-binding protein) (ABP620) (Actin cross-linking family protein 7) (Macrophin-1) (Trabeculin-alpha)	CD	0.709396	0.325357	0.806172	-0.18471	0.567161	-0.373782
MAD2L1	W5Q271	Uncharacterized protein OS	Q13257	Mitotic spindle assembly checkpoint protein MAD2A (HsMAD2) (Mitotic arrest deficient 2-like protein 1) (MAD2-like protein 1)	CD	0.0964993	-1.13071	0.147342	-1.31185	0.0253293	-1.74779			+
MAGED2	W5P7X7	Uncharacterized protein OS	Q9UNF1	Melanoma-associated antigen D2 (11B6) (Breast cancer-associated gene 1 protein) (BCG-1) (Hepatocellular carcinoma-associated protein JCL-1) (MAGE-D2 antigen)	GS-IIR-PI	0.125758	1.67843	0.552151	-0.172626	0.00504809	-3.42157			+
MAGOH	W5P8C2	Uncharacterized protein OS	P61326	Protein mago nashi homolog	CD	0.365571	-0.549133	0.407491	-1.14322	0.0206041	-3.38725			+
MAGOHB	W5QIE6	Uncharacterized protein OS	Q96A72	Protein mago nashi homolog 2	CD	0.415649	0.916635	0.0528852	-1.26623	0.0130939	-3.27027			+
MAN2B1	W5PS45	Uncharacterized protein (Fragment) OS	O00754	Lysosomal alpha-mannosidase (Laman) (EC 3.2.1.24) (Lysosomal acid alpha-mannosidase) (Mannosidase alpha class 2B member 1) (Mannosidase alpha-B) [Cleaved into: Lysosomal alpha-mannosidase A peptide; Lysosomal alpha-mannosidase B peptide; Lysosomal alpha-mannosidase C peptide; Lysosomal alpha-mannosidase D peptide; Lysosomal alpha-mannosidase E peptide]	CD	0.160183	0.968192	0.191216	-0.792482	0.916826	-0.044741
MANF	W5PD32	Uncharacterized protein (Fragment) OS	P55145	Mesencephalic astrocyte-derived neurotrophic factor (Arginine-rich protein) (Protein ARMET)	CD	0.170142	1.10839	0.665113	0.283291	0.000642843	-3.04304			+
MAP1A	W5PKQ5	Uncharacterized protein OS	P78559	Microtubule-associated protein 1A (MAP-1A) (Proliferation-related protein p80) [Cleaved into: MAP1A heavy chain; MAP1 light chain LC2]	CD	0.369245	0.729692	0.897231	-0.0795256	0.000171624	-3.17153			+
MAP1B	W5P563	Uncharacterized protein (Fragment) OS	P46821	Microtubule-associated protein 1B (MAP-1B) [Cleaved into: MAP1B heavy chain; MAP1 light chain LC1]	CD	6.62726e-05	-2.32151	0.143534	0.660994	2.94991e-08	-5.67095	+		+
MAP1B	W5P564	Uncharacterized protein OS	P46821	Microtubule-associated protein 1B (MAP-1B) [Cleaved into: MAP1B heavy chain; MAP1 light chain LC1]	CD	0.730438	0.246723	0.201157	-0.75473	0.00070501	-3.62074			+
MAP1LC3A	W5PJT7	Uncharacterized protein (Fragment) OS	Q9H492	Microtubule-associated proteins 1A/1B light chain 3A (Autophagy-related protein LC3 A) (Autophagy-related ubiquitin-like modifier LC3 A) (MAP1 light chain 3-like protein 1) (MAP1A/MAP1B light chain 3 A) (MAP1A/MAP1B LC3 A) (Microtubule-associated protein 1 light chain 3 alpha)	CD	0.162564	-1.21789	0.262717	-1.02737	0.0531368	-1.67221			+
MAP1LC3B	W5PQI9	Uncharacterized protein OS	Q9GZQ8	Microtubule-associated proteins 1A/1B light chain 3B (Autophagy-related protein LC3 B) (Autophagy-related ubiquitin-like modifier LC3 B) (MAP1 light chain 3-like protein 2) (MAP1A/MAP1B light chain 3 B) (MAP1A/MAP1B LC3 B) (Microtubule-associated protein 1 light chain 3 beta)	CD	0.221228	0.605806	0.621477	-0.28109	7.33592e-05	-2.99512			+
MAP1S	W5Q1U3	Uncharacterized protein OS	Q66K74	Microtubule-associated protein 1S (MAP-1S) (BPY2-interacting protein 1) (Microtubule-associated protein 8) (Variable charge Y chromosome 2-interacting protein 1) (VCY2-interacting protein 1) (VCY2IP-1) [Cleaved into: MAP1S heavy chain; MAP1S light chain]	CD	0.380266	-0.9865	0.0834862	-1.09826	0.0241338	-2.34266			+
MAP2	W5QCR6	Microtubule-associated protein OS	P11137	Microtubule-associated protein 2 (MAP-2)	CD	0.144626	2.19208	0.00059541	-1.41185	0.656625	0.618884
MAP2K1	W5Q9X5	Uncharacterized protein (Fragment) OS	Q02750	Dual specificity mitogen-activated protein kinase kinase 1 (MAP kinase kinase 1) (MAPKK 1) (MKK1) (EC 2.7.12.2) (ERK activator kinase 1) (MAPK/ERK kinase 1) (MEK 1)	CD	0.00387977	3.99725	0.836454	0.105935	0.277252	-0.478612	+
MAP2K2	W5PM87	Uncharacterized protein OS	P36507	Dual specificity mitogen-activated protein kinase kinase 2 (MAP kinase kinase 2) (MAPKK 2) (EC 2.7.12.2) (ERK activator kinase 2) (MAPK/ERK kinase 2) (MEK 2)	CD	0.314685	1.0275	0.142959	1.0984	0.0697011	-1.89817			+
Map-34	P79360	Myeloid antimicrobial peptide OS	-	-	GS-IIR-AM	2.02426e-05	7.86962	0.405022	-0.797049	4.38989e-08	11.5603	+		+
MAP4	W5NXB5	Microtubule-associated protein OS	P27816	Microtubule-associated protein 4 (MAP-4)	CD	9.42033e-06	-1.37773	0.131675	-0.501101	0.000219727	-1.72145	+		+
MAP7D1	W5QEG2	Uncharacterized protein (Fragment) OS	Q3KQU3	MAP7 domain-containing protein 1 (Arginine/proline-rich coiled-coil domain-containing protein 1) (Proline/arginine-rich coiled-coil domain-containing protein 1)	CD	0.0988954	-1.01728	0.530342	-0.356922	0.00283687	-2.10254			+
MAPK1	W5Q1R8	Uncharacterized protein (Fragment) OS	P28482	Mitogen-activated protein kinase 1 (MAP kinase 1) (MAPK 1) (EC 2.7.11.24) (ERT1) (Extracellular signal-regulated kinase 2) (ERK-2) (MAP kinase isoform p42) (p42-MAPK) (Mitogen-activated protein kinase 2) (MAP kinase 2) (MAPK 2)	CD	0.842505	0.163776	0.944947	-0.0466954	0.00055764	-1.8842			+
MAPK12	W5QEW6	Uncharacterized protein (Fragment) OS	P53778	Mitogen-activated protein kinase 12 (MAP kinase 12) (MAPK 12) (EC 2.7.11.24) (Extracellular signal-regulated kinase 6) (ERK-6) (Mitogen-activated protein kinase p38 gamma) (MAP kinase p38 gamma) (Stress-activated protein kinase 3)	CD	0.940673	0.052166	0.819507	0.199299	0.0490348	-1.84313			+
MAPK14	B7TJ15	Mitogen-activated protein kinase 14 isoform 1 OS	Q16539	Mitogen-activated protein kinase 14 (MAP kinase 14) (MAPK 14) (EC 2.7.11.24) (Cytokine suppressive anti-inflammatory drug-binding protein) (CSAID-binding protein) (CSBP) (MAP kinase MXI2) (MAX-interacting protein 2) (Mitogen-activated protein kinase p38 alpha) (MAP kinase p38 alpha) (Stress-activated protein kinase 2a) (SAPK2a)	CD	0.250897	0.395142	0.781011	-0.185054	0.624445	0.20682
MAPK3	W5P0M0	Uncharacterized protein OS	P27361	Mitogen-activated protein kinase 3 (MAP kinase 3) (MAPK 3) (EC 2.7.11.24) (ERT2) (Extracellular signal-regulated kinase 1) (ERK-1) (Insulin-stimulated MAP2 kinase) (MAP kinase isoform p44) (p44-MAPK) (Microtubule-associated protein 2 kinase) (p44-ERK1)	CD	0.0262818	-1.66398	0.599725	-0.256676	0.652024	0.323812
MAPK7	W5QAA7	Uncharacterized protein OS	Q13164	Mitogen-activated protein kinase 7 (MAP kinase 7) (MAPK 7) (EC 2.7.11.24) (Big MAP kinase 1) (BMK-1) (Extracellular signal-regulated kinase 5) (ERK-5)	CD	0.128	-0.875498	0.0793428	-1.20723	0.0222256	-1.36156			+
MAPK9	W5NU92	Uncharacterized protein OS	P45984	Mitogen-activated protein kinase 9 (MAP kinase 9) (MAPK 9) (EC 2.7.11.24) (JNK-55) (Stress-activated protein kinase 1a) (SAPK1a) (Stress-activated protein kinase JNK2) (c-Jun N-terminal kinase 2)	CD	0.109799	-1.42694	0.114683	-1.14716	0.00121192	-3.72495			+
MAPRE1	W5Q1F2	Uncharacterized protein OS	Q15691	Microtubule-associated protein RP/EB family member 1 (APC-binding protein EB1) (End-binding protein 1) (EB1)	CD	0.850808	-0.197087	0.165537	-1.75553	0.0353257	-3.72226			+
MAPRE2	W5P6Z6	Uncharacterized protein OS	Q15555	Microtubule-associated protein RP/EB family member 2 (APC-binding protein EB2) (End-binding protein 2) (EB2)	CD	0.0302658	1.62528	0.670489	0.149124	7.65153e-06	-2.44282			+
MAPRE3	W5QCK1	Uncharacterized protein OS	Q9UPY8	Microtubule-associated protein RP/EB family member 3 (EB1 protein family member 3) (EBF3) (End-binding protein 3) (EB3) (RP3)	CD	7.85936e-06	-1.94572	0.0450255	-1.32695	0.854217	-0.104162	+
MARCKS	W5PIF5	Uncharacterized protein OS	P29966	Myristoylated alanine-rich C-kinase substrate (MARCKS) (Protein kinase C substrate, 80 kDa protein, light chain) (80K-L protein) (PKCSL)	CD	1.95589e-09	5.75515	0.99851	0.00143274	0.145143	-0.818966	+
MASP2	W5P229	Uncharacterized protein OS	O00187	Mannan-binding lectin serine protease 2 (EC 3.4.21.104) (MBL-associated serine protease 2) (Mannose-binding protein-associated serine protease 2) (MASP-2) [Cleaved into: Mannan-binding lectin serine protease 2 A chain; Mannan-binding lectin serine protease 2 B chain]	GS-IIR-PP	3.85524e-05	3.93097	0.540797	0.371619	5.90374e-06	3.42573	+		+
MAT2A	W5QH42	S-adenosylmethionine synthase OS	P31153	S-adenosylmethionine synthase isoform type-2 (AdoMet synthase 2) (EC 2.5.1.6) (Methionine adenosyltransferase 2) (MAT 2) (Methionine adenosyltransferase II) (MAT-II)	CD	0.000858355	-0.666761	0.340809	-0.321087	0.291912	-0.308501
MAT2B	W5PXJ1	Uncharacterized protein OS	Q9NZL9	Methionine adenosyltransferase 2 subunit beta (Methionine adenosyltransferase II beta) (MAT II beta) (Putative dTDP-4-keto-6-deoxy-D-glucose 4-reductase)	CD	0.102015	-2.18115	0.548938	-0.152989	0.0122279	-2.84779			+
MATN1	W5NVN2	Uncharacterized protein (Fragment) OS	P21941	Cartilage matrix protein (Matrilin-1)	ECM	0.174944	-0.692645	0.0296273	-5.72791	0.0338696	1.14783
MATN2	W5P0X6	Uncharacterized protein OS	O00339	Matrilin-2	ECM	0.279121	1.3803	0.125641	-0.897869	0.147354	-1.64028
MATN3	W5Q6L5	Uncharacterized protein (Fragment) OS	O15232	Matrilin-3	ECM	0.0991853	1.54588	0.192246	-3.70747	0.363946	0.82296
MATR3	W5Q648	Uncharacterized protein (Fragment) OS	P43243	Matrin-3	ECM	0.00180534	3.20483	0.888791	0.0889549	0.000166089	-2.07238	+		+
MB	P02190	Myoglobin OS	P02144	Myoglobin	CD	0.00055135	6.08262	0.0888154	-2.83879	0.030638	4.28124	+		+
MBL2	W5PVL4	Uncharacterized protein OS	P11226	Mannose-binding protein C (MBP-C) (Collectin-1) (MBP1) (Mannan-binding protein) (Mannose-binding lectin)	CD	4.51112e-07	6.96613	0.331923	-0.578979	7.61266e-08	7.68282	+		+
MBLAC1	W5Q8X3	Uncharacterized protein (Fragment) OS	A4D2B0	Metallo-beta-lactamase domain-containing protein 1 (EC 3.-.-.-)	CD	0.471518	-0.46264	0.00399744	-2.45319	0.0453773	-1.51032			+
MCAM	W5Q0Z6	Uncharacterized protein (Fragment) OS	P43121	Cell surface glycoprotein MUC18 (Cell surface glycoprotein P1H12) (Melanoma cell adhesion molecule) (Melanoma-associated antigen A32) (Melanoma-associated antigen MUC18) (S-endo 1 endothelial-associated antigen) (CD antigen CD146)	CD	0.0161914	-2.19832	0.587321	0.145867	0.026573	-1.80787	+		+
MCM3	W5PXK4	Uncharacterized protein OS	P25205	DNA replication licensing factor MCM3 (EC 3.6.4.12) (DNA polymerase alpha holoenzyme-associated protein P1) (P1-MCM3) (RLF subunit beta) (p102)	CD	0.104655	1.14481	0.586618	-0.340484	5.60757e-05	-3.88935			+
MCM4	W5PTC8	Uncharacterized protein (Fragment) OS	P33991	DNA replication licensing factor MCM4 (EC 3.6.4.12) (CDC21 homolog) (P1-CDC21)	CD	0.643264	0.496051	0.623392	0.294206	0.000310303	-4.181			+
MCM5	W5QB00	Uncharacterized protein OS	P33992	DNA replication licensing factor MCM5 (EC 3.6.4.12) (CDC46 homolog) (P1-CDC46)	CD	0.200022	1.38952	0.686968	-0.18168	0.0053481	-2.23993			+
MCM6	W5PLR4	Uncharacterized protein OS	Q14566	DNA replication licensing factor MCM6 (EC 3.6.4.12) (p105MCM)	CD	0.0822269	-1.65839	0.693184	0.239756	0.000135458	-5.35697			+
MCM7	W5Q8R4	Uncharacterized protein OS	P33993	DNA replication licensing factor MCM7 (EC 3.6.4.12) (CDC47 homolog) (P1.1-MCM3)	CD	0.0920577	2.30006	0.860178	-0.0633001	0.0932795	-1.4866
MDH1	W5QFQ0	Malate dehydrogenase OS	P40925	Malate dehydrogenase, cytoplasmic (EC 1.1.1.37) (Cytosolic malate dehydrogenase) (Diiodophenylpyruvate reductase) (EC 1.1.1.96)	CD	0.438166	-0.191313	0.0224711	-1.19876	0.00631086	-1.59225			+
MDH2	W5PW05	Uncharacterized protein OS	P40926	Malate dehydrogenase, mitochondrial (EC 1.1.1.37)	CD	0.871208	0.126659	0.466359	-0.726674	0.490365	0.753877
ME1	W5PC82	Malic enzyme (Fragment) OS	P48163	NADP-dependent malic enzyme (NADP-ME) (EC 1.1.1.40) (Malic enzyme 1)	CD	0.178772	1.22395	0.0021403	-1.42338	0.000203394	-2.45411			+
MESDC2	W5Q230	Uncharacterized protein OS	Q14696	LDLR chaperone MESD (Mesoderm development candidate 2) (Mesoderm development protein) (Renal carcinoma antigen NY-REN-61)	CD	0.289159	1.35915	0.179385	-0.190684	0.000706511	-5.66823			+
METAP1	W5Q2N7	Uncharacterized protein (Fragment) OS	P53582	Methionine aminopeptidase 1 (MAP 1) (MetAP 1) (EC 3.4.11.18) (Peptidase M 1)	CD	0.161402	1.59303	0.405284	-0.132779	0.0463582	-2.06098			+
METAP2	W5Q3E5	Methionine aminopeptidase 2 OS	P50579	Methionine aminopeptidase 2 (MAP 2) (MetAP 2) (EC 3.4.11.18) (Initiation factor 2-associated 67 kDa glycoprotein) (p67) (p67eIF2) (Peptidase M)	CD	0.275359	0.976591	0.199242	-1.06408	0.0214	-2.53848			+
MFAP5	W5NV70	Uncharacterized protein OS	Q13361	Microfibrillar-associated protein 5 (MFAP-5) (MP25) (Microfibril-associated glycoprotein 2) (MAGP-2)	ECM	0.967157	-0.0456228	0.0363844	1.85571	0.00308037	-4.20971			+
MFGE8	W5PNP1	Uncharacterized protein OS	Q08431	Lactadherin (Breast epithelial antigen BA46) (HMFG) (MFGM) (Milk fat globule-EGF factor 8) (MFG-E8) (SED1) [Cleaved into: Lactadherin short form; Medin]	GS	0.974964	0.0102793	0.370677	-1.02324	0.000197601	4.45002			+
MGP	W5QHS2	Uncharacterized protein OS	P08493	Matrix Gla protein (MGP) (Cell growth-inhibiting gene 36 protein)	ECM	0.0647113	-1.46284	0.388358	-2.24691	0.89003	-0.0939436
MIB1	W5PEQ3	Uncharacterized protein (Fragment) OS	Q86YT6	E3 ubiquitin-protein ligase MIB1 (EC 6.3.2.-) (DAPK-interacting protein 1) (DIP-1) (Mind bomb homolog 1) (Zinc finger ZZ type with ankyrin repeat domain protein 2)	CD	0.142072	1.68925	0.809041	0.12143	0.106807	-0.553165
MIF	Q1ZZU7	Macrophage migration inhibitory factor OS	P14174	Macrophage migration inhibitory factor (MIF) (EC 5.3.2.1) (Glycosylation-inhibiting factor) (GIF) (L-dopachrome isomerase) (L-dopachrome tautomerase) (EC 5.3.3.12) (Phenylpyruvate tautomerase)	GS-CC	0.256403	0.328903	0.0132861	-0.786984	0.0182735	-0.953888
MINA	W5Q837	Uncharacterized protein OS	Q8IUF8	Bifunctional lysine-specific demethylase and histidyl-hydroxylase MINA (EC 1.14.11.-) (60S ribosomal protein L27a histidine hydroxylase) (Histone lysine demethylase MINA) (MYC-induced nuclear antigen) (Mineral dust-induced gene protein) (Nucleolar protein 52) (Ribosomal oxygenase MINA) (ROX)	CD	0.245966	-0.668081	0.113486	-1.24969	0.55527	-0.442709
MINPP1	W5PX02	Uncharacterized protein (Fragment) OS	Q9UNW1	Multiple inositol polyphosphate phosphatase 1 (EC 3.1.3.62) (2,3-bisphosphoglycerate 3-phosphatase) (2,3-BPG phosphatase) (EC 3.1.3.80) (Inositol (1,3,4,5)-tetrakisphosphate 3-phosphatase) (Ins(1,3,4,5)P(4) 3-phosphatase)	CD	0.00328011	2.12228	0.724605	-0.384049	0.233616	1.01012	+
MIPOL1	W5PEC1	Uncharacterized protein OS	Q8TD10	Mirror-image polydactyly gene 1 protein	CD	0.994012	-0.0100581	0.783695	0.383443	0.0693018	-2.25097			+
MLEC	W5PTS8	Uncharacterized protein OS	Q14165	Malectin	CD	0.587819	0.556807	0.867773	-0.129581	0.0252789	-3.02866			+
MLH3	W5NU67	Acylphosphatase (Fragment) OS	Q9UHC1	DNA mismatch repair protein Mlh3 (MutL protein homolog 3)	CD	0.204567	-1.08952	0.0055451	-2.13485	0.0373727	-1.8926			+
MMP2	C8BKE4	Matrix metallopeptidase 2 OS	P08253	72 kDa type IV collagenase (EC 3.4.24.24) (72 kDa gelatinase) (Gelatinase A) (Matrix metalloproteinase-2) (MMP-2) (TBE-1) [Cleaved into: PEX]	GS-IIR-PP	0.0163166	-0.875986	0.921245	-0.0901324	0.00803109	-1.04182			+
MMP3	W5P4V3	Uncharacterized protein (Fragment) OS	P08254	Stromelysin-1 (SL-1) (EC 3.4.24.17) (Matrix metalloproteinase-3) (MMP-3) (Transin-1)	GS-IIR-PP	0.00282112	3.34146	0.51781	-0.741934	0.0445172	2.29331	+		+
MMP9	W5PDH4	Uncharacterized protein OS	P14780	Matrix metalloproteinase-9 (MMP-9) (EC 3.4.24.35) (92 kDa gelatinase) (92 kDa type IV collagenase) (Gelatinase B) (GELB) [Cleaved into: 67 kDa matrix metalloproteinase-9; 82 kDa matrix metalloproteinase-9]	GS-IIR-PP	0.00590715	3.16999	0.824419	-0.14884	0.0199066	2.66538	+		+
MOB1B	W5PQW2	Uncharacterized protein (Fragment) OS	Q7L9L4	MOB kinase activator 1B (Mob1 homolog 1A) (Mob1A) (Mob1B) (Mps one binder kinase activator-like 1A)	CD	0.0703129	2.087	0.173318	-1.21518	0.264242	-1.07571
MOB4	W5Q1U8	Uncharacterized protein OS	Q9Y3A3	MOB-like protein phocein (2C4D) (Class II mMOB1) (Mob1 homolog 3) (Mob3) (Mps one binder kinase activator-like 3) (Preimplantation protein 3)	CD	0.465963	0.500902	0.522531	-0.201845	0.158668	-0.288229
MOV10	W5QEP6	Uncharacterized protein (Fragment) OS	Q9HCE1	Putative helicase MOV-10 (EC 3.6.4.13) (Armitage homolog) (Moloney leukemia virus 10 protein)	CD	0.0187483	3.14901	0.0292857	-0.920322	0.435679	0.914315	+
MPHOSPH8	W5PY00	Uncharacterized protein OS	Q99549	M-phase phosphoprotein 8 (Two hybrid-associated protein 3 with RanBPM) (Twa3)	CD	0.124292	0.932655	0.745219	-0.278399	0.670836	0.359255
MPI	W5NY53	Mannose-6-phosphate isomerase OS	P34949	Mannose-6-phosphate isomerase (EC 5.3.1.8) (Phosphohexomutase) (Phosphomannose isomerase) (PMI)	CD	0.0050782	-2.83946	0.234346	-0.397116	2.33971e-07	-5.07928	+		+
MPO	W5PHQ0	Uncharacterized protein (Fragment) OS	P05164	Myeloperoxidase (MPO) (EC 1.11.2.2) [Cleaved into: Myeloperoxidase; 89 kDa myeloperoxidase; 84 kDa myeloperoxidase; Myeloperoxidase light chain; Myeloperoxidase heavy chain]	GS-IIR-AM	2.95009e-09	7.1928	0.223363	0.984555	4.83755e-08	8.21874	+		+
MPP6	W5PME7	Uncharacterized protein OS	Q9NZW5	MAGUK p55 subfamily member 6 (Veli-associated MAGUK 1) (VAM-1)	CD	0.954434	-0.0394004	0.20147	-0.8455	0.0692531	-1.20546
MRC1	W5PRI6	Uncharacterized protein (Fragment) OS	P22897	Macrophage mannose receptor 1 (MMR) (C-type lectin domain family 13 member D) (C-type lectin domain family 13 member D-like) (Human mannose receptor) (hMR) (Macrophage mannose receptor 1-like protein 1) (CD antigen CD206)	CD	0.217018	-1.92073	0.0190571	1.70088	0.332439	-1.48148
MRC2	W5PS52	Uncharacterized protein OS	Q9UBG0	C-type mannose receptor 2 (C-type lectin domain family 13 member E) (Endocytic receptor 180) (Macrophage mannose receptor 2) (Urokinase-type plasminogen activator receptor-associated protein) (UPAR-associated protein) (Urokinase receptor-associated protein) (CD antigen CD280)	GS-IIR	5.81421e-05	-3.9035	0.00109045	-0.655731	1.24985e-06	-5.71034	+		+
MRI1	W5PEF4	Methylthioribose-1-phosphate isomerase OS	Q9BV20	Methylthioribose-1-phosphate isomerase (M1Pi) (MTR-1-P isomerase) (EC 5.3.1.23) (Mediator of RhoA-dependent invasion) (S-methyl-5-thioribose-1-phosphate isomerase) (Translation initiation factor eIF-2B subunit alpha/beta/delta-like protein)	CD	0.0740147	1.4408	0.781206	-0.221463	0.13111	-1.17677
MSN	W5P4R1	Uncharacterized protein OS	P26038	Moesin (Membrane-organizing extension spike protein)	CD	0.218684	-0.21209	0.283094	0.309031	0.0201845	-0.528814
MST1	W5PUG1	Uncharacterized protein (Fragment) OS	P26927	Hepatocyte growth factor-like protein (Macrophage stimulatory protein) (Macrophage-stimulating protein) (MSP) [Cleaved into: Hepatocyte growth factor-like protein alpha chain; Hepatocyte growth factor-like protein beta chain]	CD	0.149294	1.54078	0.354489	-0.644174	0.208131	0.597753
MTA2	W5Q159	Uncharacterized protein (Fragment) OS	O94776	Metastasis-associated protein MTA2 (Metastasis-associated 1-like 1) (MTA1-L1 protein) (p53 target protein in deacetylase complex)	CD	0.519603	-0.28848	0.347486	-0.987901	0.0550414	-1.78463			+
MTAP	W5PYD1	Uncharacterized protein (Fragment) OS	Q13126	S-methyl-5'-thioadenosine phosphorylase (EC 2.4.2.28) (5'-methylthioadenosine phosphorylase) (MTA phosphorylase) (MTAP) (MTAPase)	CD	0.00045513	-1.71009	0.538312	0.30483	0.0143892	-1.16685	+		+
MTDH	W5P2K6	Uncharacterized protein (Fragment) OS	Q86UE4	Protein LYRIC (3D3/LYRIC) (Astrocyte elevated gene-1 protein) (AEG-1) (Lysine-rich CEACAM1 co-isolated protein) (Metadherin) (Metastasis adhesion protein)	CD	0.297353	1.46136	0.68946	-0.246367	0.0333079	-3.17119			+
MTHFD1	W5QJ32	Uncharacterized protein OS	P11586	C-1-tetrahydrofolate synthase, cytoplasmic (C1-THF synthase) [Cleaved into: C-1-tetrahydrofolate synthase, cytoplasmic, N-terminally processed] [Includes: Methylenetetrahydrofolate dehydrogenase (EC 1.5.1.5); Methenyltetrahydrofolate cyclohydrolase (EC 3.5.4.9); Formyltetrahydrofolate synthetase (EC 6.3.4.3)]	CD	0.125397	-0.930566	0.131196	-0.522342	0.00263184	-2.20276			+
MTMR6	W5PUL4	Uncharacterized protein OS	Q9Y217	Myotubularin-related protein 6 (EC 3.1.3.-)	CD	0.939114	-0.0400178	0.256698	-1.01314	0.26319	-0.991607
MTPN	W5PIU7	Uncharacterized protein (Fragment) OS	P58546	Myotrophin (Protein V-1)	CD	0.898586	0.0764513	0.936061	0.0155681	0.0378023	-1.38671			+
MTR	W5P0S6	Uncharacterized protein OS	Q99707	Methionine synthase (EC 2.1.1.13) (5-methyltetrahydrofolate--homocysteine methyltransferase) (Vitamin-B12 dependent methionine synthase) (MS)	CD	0.0153376	-1.5786	0.00939567	-1.69511	0.0963138	-1.05567
MUM1L1	W5NRZ7	Uncharacterized protein OS	Q5H9M0	PWWP domain-containing protein MUM1L1 (Mutated melanoma-associated antigen 1-like protein 1) (MUM1-like protein 1)	CD	0.000514771	3.20327	0.919297	-0.112343	0.0303897	2.26975	+		+
MVD	W5PU02	Uncharacterized protein OS	P53602	Diphosphomevalonate decarboxylase (EC 4.1.1.33) (Mevalonate (diphospho)decarboxylase) (MDDase) (Mevalonate pyrophosphate decarboxylase)	CD	0.576382	0.571222	0.0925382	-1.73599	0.127964	-1.9093
MVP	W5P5Q2	Uncharacterized protein OS	Q14764	Major vault protein (MVP) (Lung resistance-related protein)	CD	0.504424	0.604945	0.462328	-0.718814	0.575142	-0.687015
MXRA5	W5PG45	Uncharacterized protein OS	Q9NR99	Matrix-remodeling-associated protein 5 (Adhesion protein with leucine-rich repeats and immunoglobulin domains related to perlecan) (Adlican)	GS-IIR	0.816783	-0.240723	0.088063	1.29636	0.00361774	-2.81086			+
MXRA8	W5P192	Uncharacterized protein OS	Q9BRK3	Matrix-remodeling-associated protein 8 (Limitrin)	GS	0.166345	-1.72607	0.611557	-0.400703	0.269058	1.27473
MYBPC1	W5Q0I1	Uncharacterized protein (Fragment) OS	Q00872	Myosin-binding protein C, slow-type (Slow MyBP-C) (C-protein, skeletal muscle slow isoform)	CD	0.654864	0.458306	0.0849285	-3.77637	0.50656	-1.15552
MYCBP	W5Q8P8	Uncharacterized protein OS	Q99417	C-Myc-binding protein (Associate of Myc 1) (AMY-1)	CD	0.848608	-0.156217	0.344999	-1.05679	0.336068	-0.912704
MYH10	W5NU63	Uncharacterized protein OS	P35580	Myosin-10 (Cellular myosin heavy chain, type B) (Myosin heavy chain 10) (Myosin heavy chain, non-muscle IIb) (Non-muscle myosin heavy chain B) (NMMHC-B) (Non-muscle myosin heavy chain IIb) (NMMHC II-b) (NMMHC-IIB)	CD	0.456987	0.443483	0.795092	-0.0933323	0.00348641	-2.1251			+
MYH11	W5PGT0	Uncharacterized protein OS	P35749	Myosin-11 (Myosin heavy chain 11) (Myosin heavy chain, smooth muscle isoform) (SMMHC)	CD	0.00640932	3.41299	0.0349258	2.15889	0.342718	0.515937	+
MYH14	W5PWH2	Uncharacterized protein OS	Q7Z406	Myosin-14 (Myosin heavy chain 14) (Myosin heavy chain, non-muscle IIc) (Non-muscle myosin heavy chain IIc) (NMHC II-C)	CD	0.383714	1.25794	0.0911625	2.44418	0.447092	-1.44728
MYH3	W5PWV8	Uncharacterized protein OS	P11055	Myosin-3 (Muscle embryonic myosin heavy chain) (Myosin heavy chain 3) (Myosin heavy chain, fast skeletal muscle, embryonic) (SMHCE)	CD	0.324881	0.989773	0.183491	-3.11433	0.345777	-2.06178
MYH8	W5PBN5	Uncharacterized protein OS	P13535	Myosin-8 (Myosin heavy chain 8) (Myosin heavy chain, skeletal muscle, perinatal) (MyHC-perinatal)	CD	0.866725	0.161022	0.194789	-2.57672	0.232322	-2.15219
MYH9	W5QBQ9	Uncharacterized protein OS	P35579	Myosin-9 (Cellular myosin heavy chain, type A) (Myosin heavy chain 9) (Myosin heavy chain, non-muscle IIa) (Non-muscle myosin heavy chain A) (NMMHC-A) (Non-muscle myosin heavy chain IIa) (NMMHC II-a) (NMMHC-IIA)	CD	3.94207e-05	1.60499	4.91918e-06	1.12988	0.546447	0.104347	+
MYL1	W5QD16	Uncharacterized protein (Fragment) OS	P05976	Myosin light chain 1/3, skeletal muscle isoform (MLC1/MLC3) (MLC1F/MLC3F) (Myosin light chain alkali 1/2) (Myosin light chain A1/A2)	CD	0.37857	0.947582	0.177262	-2.73955	0.267417	-2.13761
MYL12B	W5PL19	Uncharacterized protein OS	O14950	Myosin regulatory light chain 12B (MLC-2A) (MLC-2) (Myosin regulatory light chain 2-B, smooth muscle isoform) (Myosin regulatory light chain 20 kDa) (MLC20) (Myosin regulatory light chain MRLC2) (SHUJUN-1)	CD	0.00197015	1.20378	0.29181	0.404662	0.335538	-0.36318
MYL2	W5Q8N4	Uncharacterized protein OS	P10916	Myosin regulatory light chain 2, ventricular/cardiac muscle isoform (MLC-2) (MLC-2v) (Cardiac myosin light chain 2) (Myosin light chain 2, slow skeletal/ventricular muscle isoform) (MLC-2s/v) (Ventricular myosin light chain 2)	CD	0.278371	0.802406	0.137034	-2.48087	0.319671	-1.62939
MYL4	W5PQ67	Uncharacterized protein OS	P12829	Myosin light chain 4 (Myosin light chain 1, embryonic muscle/atrial isoform) (Myosin light chain alkali GT-1 isoform)	CD	0.235103	-0.636457	0.0329924	-4.21398	0.225722	-2.11726
MYL9	W5Q2S8	Uncharacterized protein OS	P24844	Myosin regulatory light polypeptide 9 (20 kDa myosin light chain) (LC20) (MLC-2C) (Myosin RLC) (Myosin regulatory light chain 2, smooth muscle isoform) (Myosin regulatory light chain 9) (Myosin regulatory light chain MRLC1)	CD	0.126929	-1.65645	0.207375	-1.0223	0.210807	-1.49019
MYLK	W5QG43	Myosin light chain kinase, smooth muscle OS	Q15746	Myosin light chain kinase, smooth muscle (MLCK) (smMLCK) (EC 2.7.11.18) (Kinase-related protein) (KRP) (Telokin) [Cleaved into: Myosin light chain kinase, smooth muscle, deglutamylated form]	CD	0.284817	-0.667241	0.878294	-0.0453253	0.00909623	-0.671016
MYLK2	W5NU05	Uncharacterized protein OS	Q9H1R3	Myosin light chain kinase 2, skeletal/cardiac muscle (MLCK2) (EC 2.7.11.18)	CD	0.832881	-0.110616	0.0922431	-1.71198	0.29009	-0.775826
MYLPF	W5P7V0	Uncharacterized protein (Fragment) OS	Q96A32	Myosin regulatory light chain 2, skeletal muscle isoform (Fast skeletal myosin light chain 2) (MLC2B)	CD	0.620566	0.43508	0.0518964	-4.71185	0.613194	-1.01759
MYO1C	W5PSC5	Uncharacterized protein (Fragment) OS	O00159	Unconventional myosin-Ic (Myosin I beta) (MMI-beta) (MMIb)	CD	7.59198e-05	-2.8869	0.0436072	-0.915873	0.512039	-0.365888	+
MYOC	W5PVM3	Uncharacterized protein (Fragment) OS	Q99972	Myocilin (Myocilin 55 kDa subunit) (Trabecular meshwork-induced glucocorticoid response protein) [Cleaved into: Myocilin, N-terminal fragment (Myocilin 20 kDa N-terminal fragment); Myocilin, C-terminal fragment (Myocilin 35 kDa N-terminal fragment)]	GS-DIFF	0.081754	-1.66538	0.236197	0.876694	7.18333e-05	5.86178			+
MYOM1	W5PKK0	Uncharacterized protein OS	P52179	Myomesin-1 (190 kDa connectin-associated protein) (190 kDa titin-associated protein) (Myomesin family member 1)	CD	0.0177372	-2.1692	0.686534	-0.862336	0.865802	0.291021	+
MYOM2	W5P6W4	Uncharacterized protein OS	P54296	Myomesin-2 (165 kDa connectin-associated protein) (165 kDa titin-associated protein) (M-protein) (Myomesin family member 2)	CD	0.288352	1.412	0.246607	-1.68817	0.922471	0.112657
MYOT	W5Q1Q5	Uncharacterized protein OS	Q9UBF9	Myotilin (57 kDa cytoskeletal protein) (Myofibrillar titin-like Ig domains protein) (Titin immunoglobulin domain protein)	CD	0.76613	-0.189202	0.805604	-0.24134	0.0843074	-1.87313			+
MYOZ2	E5FXR5	Myozenin 2 OS	Q9NPC6	Myozenin-2 (Calsarcin-1) (FATZ-related protein 2)	CD	0.144427	-1.62258	0.926703	0.0873016	0.0113507	-2.65594			+
MYOZ3	W5PCG7	Uncharacterized protein OS	Q8TDC0	Myozenin-3 (Calsarcin-3) (FATZ-related protein 3)	CD	0.949804	0.0915041	0.977348	0.0160611	0.191452	1.73867
N6AMT2	W5PWI8	Uncharacterized protein OS	Q8WVE0	Protein-lysine N-methyltransferase N6AMT2 (EC 2.1.1.-) (N(6)-adenine-specific DNA methyltransferase 2)	CD	0.667977	-0.152161	0.775879	-0.163586	0.000698665	-2.90548			+
NAA10	W5NTW8	Uncharacterized protein OS	P41227	N-alpha-acetyltransferase 10 (EC 2.3.1.-) (EC 2.3.1.88) (N-terminal acetyltransferase complex ARD1 subunit homolog A) (NatA catalytic subunit Naa10)	CD	0.0292478	-2.01905	0.113492	0.488736	4.76518e-05	-4.90446	+		+
NAA15	W5PW51	Uncharacterized protein OS	Q9BXJ9	N-alpha-acetyltransferase 15, NatA auxiliary subunit (Gastric cancer antigen Ga19) (N-terminal acetyltransferase) (NMDA receptor-regulated protein 1) (Protein tubedown-1) (Tbdn100)	CD	0.0112601	2.29431	0.511313	-0.593309	0.576606	-0.537162	+
NAA38	W5Q9A3	Uncharacterized protein OS	Q9BRA0	N-alpha-acetyltransferase 38, NatC auxiliary subunit (LSM domain-containing protein 1) (Phosphonoformate immuno-associated protein 2)	CD	0.0496032	-1.91722	0.722634	-0.27211	0.0361554	-2.22129			+
NAA50	W5QDY1	Uncharacterized protein (Fragment) OS	Q9GZZ1	N-alpha-acetyltransferase 50 (EC 2.3.1.-) (N-acetyltransferase 13) (N-acetyltransferase 5) (hNAT5) (N-acetyltransferase san homolog) (hSAN) (NatE catalytic subunit)	CD	0.91772	0.0789948	0.288098	0.804554	0.0488411	-2.04504			+
NAE1	W5NW97	Uncharacterized protein OS	Q13564	NEDD8-activating enzyme E1 regulatory subunit (Amyloid beta precursor protein-binding protein 1, 59 kDa) (APP-BP1) (Amyloid protein-binding protein 1) (Proto-oncogene protein 1)	CD	0.0209003	1.81789	0.0333987	-1.61336	0.607456	-0.459996	+
NAGK	W5PNZ1	Uncharacterized protein OS	Q9UJ70	N-acetyl-D-glucosamine kinase (N-acetylglucosamine kinase) (EC 2.7.1.59) (GlcNAc kinase)	CD	0.673987	0.287188	0.571926	-0.862826	0.00692698	-2.83707			+
NANS	W5PNC2	Uncharacterized protein (Fragment) OS	Q9NR45	Sialic acid synthase (N-acetylneuraminate synthase) (EC 2.5.1.56) (N-acetylneuraminate-9-phosphate synthase) (EC 2.5.1.57) (N-acetylneuraminic acid phosphate synthase) (N-acetylneuraminic acid synthase)	GS-DIFF	0.0164545	-3.43553	0.680638	-0.0925172	1.69666e-05	-5.89824	+		+
NAP1L1	W5PZN3	Uncharacterized protein OS	P55209	Nucleosome assembly protein 1-like 1 (NAP-1-related protein) (hNRP)	CD	0.770409	-0.173277	0.801014	0.15998	0.00292045	-2.28611			+
NAP1L4	W5NW82	Uncharacterized protein (Fragment) OS	Q99733	Nucleosome assembly protein 1-like 4 (Nucleosome assembly protein 2) (NAP-2)	CD	0.0191228	-1.1738	0.906486	0.050848	4.4562e-05	-2.34823			+
NAPA	W5PNM6	Uncharacterized protein OS	P54920	Alpha-soluble NSF attachment protein (SNAP-alpha) (N-ethylmaleimide-sensitive factor attachment protein alpha)		0.434603	0.560394	0.0771711	-0.943804	0.173627	-0.725423
NARS	W5P5C4	Uncharacterized protein OS	O43776	Asparagine--tRNA ligase, cytoplasmic (EC 6.1.1.22) (Asparaginyl-tRNA synthetase) (AsnRS)	CD	0.122964	1.19406	0.230932	-0.692063	0.109605	-1.37181
NCALD	W5Q9Q9	Uncharacterized protein OS	P61601	Neurocalcin-delta	CD	0.489943	0.518464	0.219818	-1.31852	0.131946	-1.21805
NCAM1	W5Q5R2	Uncharacterized protein OS	P13591	Neural cell adhesion molecule 1 (N-CAM-1) (NCAM-1) (CD antigen CD56)	GS-DIFF	0.816453	0.163331	0.657036	-0.0602859	0.00252587	-2.57143			+
NCAPG	W5P1J4	Uncharacterized protein OS	Q9BPX3	Condensin complex subunit 3 (Chromosome-associated protein G) (Condensin subunit CAP-G) (hCAP-G) (Melanoma antigen NY-MEL-3) (Non-SMC condensin I complex subunit G) (XCAP-G homolog)	CD	0.0636132	-2.55594	0.66333	-0.430274	0.203046	-1.82772
NCF2	W5NUE1	Uncharacterized protein OS	P19878	Neutrophil cytosol factor 2 (NCF-2) (67 kDa neutrophil oxidase factor) (NADPH oxidase activator 2) (Neutrophil NADPH oxidase factor 2) (p67-phox)	GS-IIR-AM	5.67336e-06	4.36019	0.132859	1.13921	0.00207726	2.81087	+		+
NCK1	W5PD54	Uncharacterized protein OS	P16333	Cytoplasmic protein NCK1 (NCK adaptor protein 1) (Nck-1) (SH2/SH3 adaptor protein NCK-alpha)	CD	0.123842	-0.894899	0.740388	-0.307804	0.14174	-1.20995
NCK2	W5QID2	Uncharacterized protein OS	O43639	Cytoplasmic protein NCK2 (Growth factor receptor-bound protein 4) (NCK adaptor protein 2) (Nck-2) (SH2/SH3 adaptor protein NCK-beta)	CD	0.0718632	-1.51247	0.599689	-0.307535	0.000131858	-3.07921			+
NCKAP1	W5Q5K3	Uncharacterized protein (Fragment) OS	Q9Y2A7	Nck-associated protein 1 (NAP 1) (Membrane-associated protein HEM-2) (p125Nap1)	CD	0.309449	0.979074	0.290517	-1.08573	0.610638	-0.587932
NCL	W5QHQ7	Uncharacterized protein (Fragment) OS	P19338	Nucleolin (Protein C23)	CD	0.00400831	1.2484	0.666607	-0.24011	0.0162736	-1.02703			+
NDE1	W5PFZ5	Uncharacterized protein (Fragment) OS	Q9NXR1	Nuclear distribution protein nudE homolog 1 (NudE)	CD	0.469643	-0.581825	0.0871476	-1.30861	0.261829	-0.965213
NDRG1	W5P5W6	Uncharacterized protein OS	Q92597	Protein NDRG1 (Differentiation-related gene 1 protein) (DRG-1) (N-myc downstream-regulated gene 1 protein) (Nickel-specific induction protein Cap43) (Reducing agents and tunicamycin-responsive protein) (RTP) (Rit42)	CD	0.000306253	-1.01947	0.0249782	1.1641	0.783277	-0.0967814
NDRG2	W5QEL8	Uncharacterized protein OS	Q9UN36	Protein NDRG2 (N-myc downstream-regulated gene 2 protein) (Protein Syld709613)	CD	0.018587	-2.27946	0.0628281	-2.81624	0.500615	1.02838	+
NEB	W5PFV9	Uncharacterized protein OS	P20929	Nebulin	CD	0.258088	-0.811495	0.334542	-1.52955	0.62435	-0.486744
NEBL	W5NQM1	Uncharacterized protein OS	O76041	Nebulette (Actin-binding Z-disk protein)	CD	0.935208	-0.0767711	0.0142087	-2.32545	0.830597	0.187291
NECAP2	W5PQQ6	Uncharacterized protein OS	Q9NVZ3	Adaptin ear-binding coat-associated protein 2 (NECAP endocytosis-associated protein 2) (NECAP-2)		0.00656123	-1.74066	0.683987	-0.441475	0.038425	-2.03375	+		+
NEDD4	W5QI99	E3 ubiquitin-protein ligase OS	P46934	E3 ubiquitin-protein ligase NEDD4 (EC 2.3.2.26) (Cell proliferation-inducing gene 53 protein) (HECT-type E3 ubiquitin transferase NEDD4) (Neural precursor cell expressed developmentally down-regulated protein 4) (NEDD-4)	CD	0.0444372	-1.7212	0.353649	-0.678059	0.782045	-0.231713
NEFM	W5PJQ9	Uncharacterized protein OS	P07197	Neurofilament medium polypeptide (NF-M) (160 kDa neurofilament protein) (Neurofilament 3) (Neurofilament triplet M protein)	CD	0.0576934	-1.14303	0.0627327	-2.20206	0.317101	-0.769861
NEK7	W5Q1L7	Uncharacterized protein OS	Q8TDX7	Serine/threonine-protein kinase Nek7 (EC 2.7.11.1) (Never in mitosis A-related kinase 7) (NimA-related protein kinase 7)	CD	0.22626	-0.478191	0.600107	-0.43103	0.03662	-1.20259			+
NEK9	W5NUK0	Uncharacterized protein (Fragment) OS	Q8TD19	Serine/threonine-protein kinase Nek9 (EC 2.7.11.1) (Nercc1 kinase) (Never in mitosis A-related kinase 9) (NimA-related protein kinase 9) (NimA-related kinase 8) (Nek8)	CD	0.904966	-0.118654	0.106827	-0.440965	0.00170597	-3.30362			+
NELFE	W5NX85	Uncharacterized protein (Fragment) OS	P18615	Negative elongation factor E (NELF-E) (RNA-binding protein RD)	CD	0.109004	-1.12473	0.590468	-0.395323	0.0124745	-2.01714			+
NENF	W5PLJ6	Uncharacterized protein (Fragment) OS	Q9UMX5	Neudesin (Cell immortalization-related protein 2) (Neuron-derived neurotrophic factor) (Protein GIG47) (Secreted protein of unknown function) (SPUF protein)	CD	0.0614997	-1.45325	0.12348	-1.34026	0.000960073	-3.71435			+
NEO1	W5QCF4	Uncharacterized protein (Fragment) OS	Q92859	Neogenin (Immunoglobulin superfamily DCC subclass member 2)	CD	0.238831	-1.10025	0.0404339	-1.11764	0.000146197	-3.66028			+
NES	W5P881	Uncharacterized protein OS	P48681	Nestin	CD	0.245443	0.59515	0.116975	-1.7879	9.08161e-05	-6.18331			+
NEXN	W5PUJ9	Uncharacterized protein OS	Q0ZGT2	Nexilin (F-actin-binding protein) (Nelin)	CD	0.00815814	3.24691	0.239179	-0.919657	0.344919	0.746775	+
NFIB	H9CJU5	Nuclear factor 1 B-type isoform 3 OS	O00712	Nuclear factor 1 B-type (NF1-B) (Nuclear factor 1/B) (CCAAT-box-binding transcription factor) (CTF) (Nuclear factor I/B) (NF-I/B) (NFI-B) (TGGCA-binding protein)	CD	0.034614	2.3286	0.0968766	-1.55747	0.36849	1.03545	+
NFIC	W5PSZ2	Nuclear factor 1 (Fragment) OS	P08651	Nuclear factor 1 C-type (NF1-C) (Nuclear factor 1/C) (CCAAT-box-binding transcription factor) (CTF) (Nuclear factor I/C) (NF-I/C) (NFI-C) (TGGCA-binding protein)	CD	0.581268	-0.47692	0.0637674	-1.52586	0.693617	0.383475
NFYC	W5QGE7	Uncharacterized protein OS	Q13952	Nuclear transcription factor Y subunit gamma (CAAT box DNA-binding protein subunit C) (Nuclear transcription factor Y subunit C) (NF-YC) (Transactivator HSM-1/2)	CD	0.678287	-0.412068	0.0317462	-0.826472	0.00130477	-3.58718			+
NHLRC2	W5PW44	Uncharacterized protein (Fragment) OS	Q8NBF2	NHL repeat-containing protein 2	CD	0.547646	0.456688	0.183907	-1.37736	0.14362	-1.55345
NHLRC3	W5PIS6	Uncharacterized protein OS	Q5JS37	NHL repeat-containing protein 3	GS	7.38947e-08	-5.49004	0.679071	0.399311	0.00173659	-3.0054	+		+
NHP2L1	W5QAQ9	Uncharacterized protein (Fragment) OS	-	-		0.450336	0.785239	0.528391	-0.300126	0.0070842	-1.56272			+
NID1	W5P094	Uncharacterized protein (Fragment) OS	P14543	Nidogen-1 (NID-1) (Entactin)	ECM	7.4401e-06	-2.59335	0.871339	-0.0703535	7.61421e-05	-3.15179	+		+
NID2	W5QHQ8	Uncharacterized protein OS	Q14112	Nidogen-2 (NID-2) (Osteonidogen)	ECM	0.104147	-2.18927	0.846008	0.104343	0.000116787	-5.54833			+
NIF3L1	W5Q595	Putative GTP cyclohydrolase 1 type 2 OS	Q9GZT8	NIF3-like protein 1 (Amyotrophic lateral sclerosis 2 chromosomal region candidate gene 1 protein)	CD	0.546611	-0.301979	0.206737	-0.874962	0.416114	-0.466616
NIT1	W5PIE9	Uncharacterized protein (Fragment) OS	Q86X76	Nitrilase homolog 1 (EC 3.5.-.-)	CD	0.862632	-0.191681	0.542534	-0.272308	0.103557	-1.87568			+
NIT2	W5Q9C4	Uncharacterized protein OS	Q9NQR4	Omega-amidase NIT2 (EC 3.5.1.3) (Nitrilase homolog 2)	CD	0.202764	-1.9379	0.175173	-1.64853	0.295661	-1.52577
NLN	W5P7V5	Uncharacterized protein OS	Q9BYT8	Neurolysin, mitochondrial (EC 3.4.24.16) (Angiotensin-binding protein) (Microsomal endopeptidase) (MEP) (Mitochondrial oligopeptidase M) (Neurotensin endopeptidase)	CD	0.350178	0.475839	0.146894	-1.57847	0.772095	-0.284172
NME2	W5NYH2	Nucleoside diphosphate kinase (Fragment) OS	P22392	Nucleoside diphosphate kinase B (NDK B) (NDP kinase B) (EC 2.7.4.6) (C-myc purine-binding transcription factor PUF) (Histidine protein kinase NDKB) (EC 2.7.13.3) (nm23-H2)	CD	0.410975	-0.120444	0.474957	-0.210679	0.0019564	-0.737239
NME3	W5Q4H9	Nucleoside diphosphate kinase (Fragment) OS	Q13232	Nucleoside diphosphate kinase 3 (NDK 3) (NDP kinase 3) (EC 2.7.4.6) (DR-nm23) (Nucleoside diphosphate kinase C) (NDPKC) (nm23-H3)	CD	0.576647	-0.32	0.119509	-0.974522	0.026318	-1.67931			+
NMRAL1	W5NZT7	Uncharacterized protein OS	Q9HBL8	NmrA-like family domain-containing protein 1	CD	0.694616	0.384551	0.374528	-0.655714	0.0467497	-2.1242			+
NOL3	W5NXM5	Uncharacterized protein (Fragment) OS	O60936	Nucleolar protein 3 (Apoptosis repressor with CARD) (Muscle-enriched cytoplasmic protein) (Myp) (Nucleolar protein of 30 kDa) (Nop30)	CD	0.168382	-0.945055	0.270356	-1.09637	0.054863	-1.91393			+
NONO	W5Q681	Uncharacterized protein (Fragment) OS	Q15233	Non-POU domain-containing octamer-binding protein (NonO protein) (54 kDa nuclear RNA- and DNA-binding protein) (55 kDa nuclear protein) (DNA-binding p52/p100 complex, 52 kDa subunit) (NMT55) (p54(nrb)) (p54nrb)	CD	0.0822812	1.62615	0.937248	-0.0700118	0.00281132	-2.84134			+
NOP16	W5NVT8	Uncharacterized protein OS	Q9Y3C1	Nucleolar protein 16 (HBV pre-S2 trans-regulated protein 3)	CD	0.602744	0.307319	0.550595	-0.648919	0.117497	-1.82601
NOP2	W5PCN4	Uncharacterized protein OS	P46087	Probable 28S rRNA (cytosine(4447)-C(5))-methyltransferase (EC 2.1.1.-) (Nucleolar protein 1) (Nucleolar protein 2 homolog) (Proliferating-cell nucleolar antigen p120) (Proliferation-associated nucleolar protein p120)	CD	0.0177373	-1.37953	0.604401	-0.426097	0.0746141	-1.58332			+
NOP56	W5P916	Uncharacterized protein OS	O00567	Nucleolar protein 56 (Nucleolar protein 5A)	CD	0.280173	-0.818079	0.420669	0.43216	0.00375996	-2.35316			+
NOP58	W5Q813	Uncharacterized protein OS	Q9Y2X3	Nucleolar protein 58 (Nucleolar protein 5)	CD	0.363914	1.16306	0.439485	-0.735838	0.89763	0.179397
NOV	W5PI97	Uncharacterized protein OS	P48745	Protein NOV homolog (NovH) (CCN family member 3) (Insulin-like growth factor-binding protein 9) (IBP-9) (IGF-binding protein 9) (IGFBP-9) (Nephroblastoma-overexpressed gene protein homolog)	CD	0.00369781	2.29358	0.629499	-0.549876	0.000417467	-2.96868	+		+
NPC2	W5NSH8	Uncharacterized protein OS	P61916	Epididymal secretory protein E1 (Human epididymis-specific protein 1) (He1) (Niemann-Pick disease type C2 protein)	GS-IIR	0.954461	0.0546964	0.615697	-0.300924	0.0964022	0.911945
NPEPL1	W5Q625	Uncharacterized protein (Fragment) OS	Q8NDH3	Probable aminopeptidase NPEPL1 (EC 3.4.11.-) (Aminopeptidase-like 1)	CD	0.598633	-0.570368	0.608098	0.201995	0.00783463	-3.1423			+
NPEPPS	W5PFV5	Uncharacterized protein OS	P55786	Puromycin-sensitive aminopeptidase (PSA) (EC 3.4.11.14) (Cytosol alanyl aminopeptidase) (AAP-S)	CD	3.30036e-06	-3.13985	0.101841	-1.14045	0.000705627	-2.7053	+		+
NPLOC4	W5QAL9	Uncharacterized protein (Fragment) OS	Q8TAT6	Nuclear protein localization protein 4 homolog (Protein NPL4)	CD	0.573356	-0.547225	0.0974917	-1.25461	0.0101216	-2.43589			+
NQO2	W5NUJ5	Uncharacterized protein (Fragment) OS	P16083	Ribosyldihydronicotinamide dehydrogenase [quinone] (EC 1.10.5.1) (NRH dehydrogenase [quinone] 2) (NRH:quinone oxidoreductase 2) (Quinone reductase 2) (QR2)	CD	0.126968	-1.67566	0.223259	0.696573	0.00574285	-3.22105			+
NRAS	W5QFK5	Uncharacterized protein OS	P01111	GTPase NRas (Transforming protein N-Ras)	CD	0.552644	0.656171	0.505843	-0.579316	0.27813	-1.37533
NRBP1	W5QDF0	Uncharacterized protein OS	Q9UHY1	Nuclear receptor-binding protein	CD	0.586226	0.534	0.527879	-0.272849	0.00296683	-3.59714			+
NRCAM	W5PCW5	Uncharacterized protein OS	Q92823	Neuronal cell adhesion molecule (Nr-CAM) (Neuronal surface protein Bravo) (hBravo) (NgCAM-related cell adhesion molecule) (Ng-CAM-related)	CD	0.527255	-0.450304	0.166304	-0.865901	0.000595323	-3.92502			+
NRK	W5NRL4	Uncharacterized protein OS	Q7Z2Y5	Nik-related protein kinase (EC 2.7.11.1)	CD	0.964703	-0.0277853	0.0101043	-1.78747	0.0795594	-1.37098
NRP1	W5Q7S8	Uncharacterized protein OS	O14786	Neuropilin-1 (Vascular endothelial cell growth factor 165 receptor) (CD antigen CD304)	CD	0.729623	-0.191278	0.1821	-0.788531	0.0324493	-1.56298			+
NRP2	W5QAQ4	Uncharacterized protein OS	O60462	Neuropilin-2 (Vascular endothelial cell growth factor 165 receptor 2)	CD	0.322798	1.05471	0.0423916	0.304564	0.00336722	-3.75665			+
NSEP1	A4UTS9	Nuclease sensitive element binding protein 1 OS	-	-	CD	0.634568	0.300248	0.0801733	-0.821619	0.00134682	-2.07865			+
NSF	W5PMS2	Uncharacterized protein OS	P46459	Vesicle-fusing ATPase (EC 3.6.4.6) (N-ethylmaleimide-sensitive fusion protein) (NEM-sensitive fusion protein) (Vesicular-fusion protein NSF)	CD	0.671212	0.443676	0.478655	-0.367084	0.12129	-1.61188
NSFL1C	W5QB13	Uncharacterized protein OS	Q9UNZ2	NSFL1 cofactor p47 (UBX domain-containing protein 2C) (p97 cofactor p47)	CD	0.695038	-0.159604	0.0430274	-0.782823	0.0143404	-1.43313			+
NT5C2	W5NYF9	Uncharacterized protein OS	P49902	Cytosolic purine 5'-nucleotidase (EC 3.1.3.5) (Cytosolic 5'-nucleotidase II)	CD	0.420744	-1.1093	0.0159298	-2.13112	0.165902	-1.72862
NT5C3B	W5Q8F4	Uncharacterized protein OS	Q969T7	7-methylguanosine phosphate-specific 5'-nucleotidase (7-methylguanosine nucleotidase) (EC 3.1.3.91) (Cytosolic 5'-nucleotidase 3B) (Cytosolic 5'-nucleotidase III-like protein) (cN-III-like protein) (EC 3.1.3.5) (N(7)-methylguanylate 5'-phosphatase)		0.378262	-1.06453	0.556386	-0.103902	0.000798498	-3.12712			+
NTAN1	W5PE78	Uncharacterized protein OS	Q96AB6	Protein N-terminal asparagine amidohydrolase (EC 3.5.1.-) (Protein NH2-terminal asparagine amidohydrolase) (PNAA) (Protein NH2-terminal asparagine deamidase) (PNAD) (Protein N-terminal Asn amidase) (Protein N-terminal asparagine amidase) (Protein NTN-amidase)	CD	0.00150212	3.44258	0.325511	1.02873	0.0122762	1.66056	+		+
NTMT1	W5PG28	Uncharacterized protein (Fragment) OS	Q9BV86	N-terminal Xaa-Pro-Lys N-methyltransferase 1 (EC 2.1.1.244) (Alpha N-terminal protein methyltransferase 1A) (Methyltransferase-like protein 11A) (N-terminal RCC1 methyltransferase) (X-Pro-Lys N-terminal protein methyltransferase 1A) (NTM1A) [Cleaved into: N-terminal Xaa-Pro-Lys N-methyltransferase 1, N-terminally processed]	CD	0.818205	0.203803	0.271333	1.12056	0.159771	-1.35026
NUBP1	W5P7E1	Cytosolic Fe-S cluster assembly factor NUBP1 OS	P53384	Cytosolic Fe-S cluster assembly factor NUBP1 (Nucleotide-binding protein 1) (NBP 1)	CD	0.331138	-0.347089	0.103428	-1.37953	0.0169114	-2.21331			+
NUCB1	W5PS94	Uncharacterized protein OS	Q02818	Nucleobindin-1 (CALNUC)	CD	0.00157206	1.28847	0.486357	0.305358	5.68413e-08	-2.93146	+		+
NUCB2	W5P1C2	Uncharacterized protein OS	P80303	Nucleobindin-2 (DNA-binding protein NEFA) (Gastric cancer antigen Zg4) (Prepronesfatin) [Cleaved into: Nesfatin-1]	CD	0.00731746	2.11336	0.767609	-0.158077	3.04168e-05	-1.52988	+		+
NUCKS1	W5P2B2	Uncharacterized protein (Fragment) OS	Q9H1E3	Nuclear ubiquitous casein and cyclin-dependent kinase substrate 1 (P1)	CD	6.99044e-10	4.6545	0.551857	0.248115	8.11744e-05	-1.61466	+		+
NUDC	W5P181	Uncharacterized protein OS	Q9Y266	Nuclear migration protein nudC (Nuclear distribution protein C homolog)	CD	0.843907	-0.249205	0.571456	-0.336087	0.0112281	-3.04827			+
NUDCD1	W5PYE5	Uncharacterized protein OS	Q96RS6	NudC domain-containing protein 1 (Chronic myelogenous leukemia tumor antigen 66) (Tumor antigen CML66)	CD	0.0779244	-2.15984	0.415445	-0.76919	0.00360034	-3.66292			+
NUDT16	Q2V8X7	U8 snoRNA-decapping enzyme OS	Q96DE0	U8 snoRNA-decapping enzyme (EC 3.6.1.62) (IDP phosphatase) (IDPase) (EC 3.6.1.64) (Inosine diphosphate phosphatase) (Nucleoside diphosphate-linked moiety X motif 16) (Nudix motif 16) (U8 snoRNA-binding protein H29K) (m7GpppN-mRNA hydrolase)	CD	0.60139	-0.270059	0.375613	-0.537313	0.000184752	-2.82623			+
NUDT2	W5PHQ4	Uncharacterized protein OS	P50583	Bis(5'-nucleosyl)-tetraphosphatase [asymmetrical] (EC 3.6.1.17) (Diadenosine 5',5'''-P1,P4-tetraphosphate asymmetrical hydrolase) (Ap4A hydrolase) (Ap4Aase) (Diadenosine tetraphosphatase) (Nucleoside diphosphate-linked moiety X motif 2) (Nudix motif 2)	CD	0.038455	-2.72107	0.526247	-0.291096	0.257536	-1.44553	+
NUDT21	W5QAS3	Uncharacterized protein OS	O43809	Cleavage and polyadenylation specificity factor subunit 5 (Cleavage and polyadenylation specificity factor 25 kDa subunit) (CFIm25) (CPSF 25 kDa subunit) (Nucleoside diphosphate-linked moiety X motif 21) (Nudix motif 21) (Pre-mRNA cleavage factor Im 25 kDa subunit)	CD	0.781174	0.236901	0.1992	-1.19183	0.0277871	-1.94599			+
NUDT5	W5Q0P5	Uncharacterized protein OS	Q9UKK9	ADP-sugar pyrophosphatase (EC 3.6.1.13) (8-oxo-dGDP phosphatase) (EC 3.6.1.58) (Nuclear ATP-synthesis protein NUDIX5) (EC 2.7.7.-) (Nucleoside diphosphate-linked moiety X motif 5) (Nudix motif 5) (hNUDT5) (YSA1H)		0.93264	0.0278842	0.692817	0.150084	0.00929172	-0.825812
NUDT9	E7ECV8	ADP-ribose pyrophosphatase OS	Q9BW91	ADP-ribose pyrophosphatase, mitochondrial (EC 3.6.1.13) (ADP-ribose diphosphatase) (ADP-ribose phosphohydrolase) (Adenosine diphosphoribose pyrophosphatase) (ADPR-PPase) (Nucleoside diphosphate-linked moiety X motif 9) (Nudix motif 9)	CD	0.553365	0.629572	0.649632	-0.190436	0.0440451	-1.05702
NUMA1	W5P0C1	Uncharacterized protein OS	Q14980	Nuclear mitotic apparatus protein 1 (NuMA protein) (Nuclear matrix protein-22) (NMP-22) (SP-H antigen)	CD	0.194943	-1.34039	0.779831	0.164168	0.00282252	-3.7979			+
NUTF2	W5NZ10	Uncharacterized protein OS	P61970	Nuclear transport factor 2 (NTF-2) (Placental protein 15) (PP15)	CD	0.00197332	-5.79007	0.333075	-0.622179	0.00221822	-5.82551	+		+
NXN	W5PNJ7	Uncharacterized protein (Fragment) OS	Q6DKJ4	Nucleoredoxin (EC 1.8.1.8)	CD	0.976675	-0.0317249	0.182216	-1.26352	0.303564	-1.42662
OAF	W5Q5H2	Uncharacterized protein (Fragment) OS	Q86UD1	Out at first protein homolog (HCV NS5A-transactivated protein 13 target protein 2)	CD	0.360594	-0.611453	0.399565	-0.682501	0.151154	-1.20336
OAT	W5PK12	Uncharacterized protein OS	P04181	Ornithine aminotransferase, mitochondrial (EC 2.6.1.13) (Ornithine delta-aminotransferase) (Ornithine--oxo-acid aminotransferase) [Cleaved into: Ornithine aminotransferase, hepatic form; Ornithine aminotransferase, renal form]	CD	0.684244	0.431334	0.654074	-0.409929	0.552582	0.662304
OBSCN	W5P620	Uncharacterized protein OS	Q5VST9	Obscurin (EC 2.7.11.1) (Obscurin-RhoGEF) (Obscurin-myosin light chain kinase) (Obscurin-MLCK)	CD	0.728947	0.417027	0.168277	-1.81428	0.259866	-1.61204
OGN	W5PEL2	Uncharacterized protein OS	P20774	Mimecan (Osteoglycin) (Osteoinductive factor) (OIF)	GS-DIFF	8.15184e-06	-1.44531	0.703117	-0.223508	0.0470795	0.285895	+
OLA1	W5NQL2	Uncharacterized protein (Fragment) OS	Q9NTK5	Obg-like ATPase 1 (DNA damage-regulated overexpressed in cancer 45) (DOC45) (GTP-binding protein 9)	CD	0.548074	-0.397348	0.170724	-0.327882	0.0765564	-1.28599
OLFML1	W5Q3G8	Uncharacterized protein OS	Q6UWY5	Olfactomedin-like protein 1	GS-DIFF	5.33908e-05	-2.07406	0.0665942	-1.50562	0.0147487	1.57017	+		+
OLFML3	W5QFB2	Uncharacterized protein OS	Q9NRN5	Olfactomedin-like protein 3 (HNOEL-iso) (hOLF44)	GS-DIFF	0.0461938	-0.411537	0.846393	-0.0976067	0.000798943	-0.970698			+
OMYHC2A	W5PT09	Uncharacterized protein OS	-	-		0.76018	0.342938	0.0343055	-1.56884	0.841612	-0.208844
OMYHCS	W5QDF3	Uncharacterized protein OS	-	-	CD	0.436896	-0.964222	0.119326	-2.57931	0.517862	1.04617
OPLAH	W5Q173	Uncharacterized protein OS	O14841	5-oxoprolinase (EC 3.5.2.9) (5-oxo-L-prolinase) (5-OPase) (Pyroglutamase)	CD	0.0162132	-1.48942	0.0124892	-0.981278	0.00328917	-1.98296			+
OPTN	W5P590	Uncharacterized protein OS	Q96CV9	Optineurin (E3-14.7K-interacting protein) (FIP-2) (Huntingtin yeast partner L) (Huntingtin-interacting protein 7) (HIP-7) (Huntingtin-interacting protein L) (NEMO-related protein) (Optic neuropathy-inducing protein) (Transcription factor IIIA-interacting protein) (TFIIIA-IntP)	CD	0.0578758	-2.26815	0.393622	0.118509	0.000108042	-4.20469			+
OSBP	W5PQF5	Oxysterol-binding protein (Fragment) OS	P22059	Oxysterol-binding protein 1	CD	0.633318	0.231622	0.674997	-0.217751	0.000282892	-2.21525			+
OSGEP	W5QEQ8	Probable tRNA N6-adenosine threonylcarbamoyltransferase OS	Q9NPF4	Probable tRNA N6-adenosine threonylcarbamoyltransferase (EC 2.3.1.234) (N6-L-threonylcarbamoyladenine synthase) (t(6)A synthase) (O-sialoglycoprotein endopeptidase) (hOSGEP) (t(6)A37 threonylcarbamoyladenosine biosynthesis protein OSGEP) (tRNA threonylcarbamoyladenosine biosynthesis protein OSGEP)	CD	0.321313	-1.09733	0.0265764	-0.759141	0.0201291	-2.02174			+
OSTF1	W5PSM0	Uncharacterized protein OS	Q92882	Osteoclast-stimulating factor 1	GS-DIFF	0.209704	0.465479	0.668147	-0.0986423	0.524837	0.16147
OTUB1	W5P223	Uncharacterized protein (Fragment) OS	Q96FW1	Ubiquitin thioesterase OTUB1 (EC 3.4.19.12) (Deubiquitinating enzyme OTUB1) (OTU domain-containing ubiquitin aldehyde-binding protein 1) (Otubain-1) (hOTU1) (Ubiquitin-specific-processing protease OTUB1)	CD	0.0143456	0.555027	0.0160043	-0.404818	0.000311682	-0.66852
OTUD6B	W5PJW3	Uncharacterized protein (Fragment) OS	Q8N6M0	OTU domain-containing protein 6B (EC 3.4.19.12) (DUBA-5)	CD	0.0314006	-1.28604	0.396193	-0.963742	0.21075	-0.691756
OXCT1	W5PGM1	Succinyl-CoA:3-ketoacid-coenzyme A transferase OS	P55809	Succinyl-CoA:3-ketoacid coenzyme A transferase 1, mitochondrial (EC 2.8.3.5) (3-oxoacid CoA-transferase 1) (Somatic-type succinyl-CoA:3-oxoacid CoA-transferase) (SCOT-s)	CD	0.482743	-0.358766	0.700193	-0.175255	0.000962714	1.99562			+
OXR1	W5Q149	Uncharacterized protein OS	Q8N573	Oxidation resistance protein 1	CD	0.941739	0.0260334	0.773884	0.193736	0.00626796	-1.50696			+
OXSR1	W5NSJ5	Uncharacterized protein OS	O95747	Serine/threonine-protein kinase OSR1 (EC 2.7.11.1) (Oxidative stress-responsive 1 protein)	CD	0.836617	-0.259699	0.371163	-1.23691	0.445802	-1.12768
P4HA1	W5PBR7	Uncharacterized protein OS	P13674	Prolyl 4-hydroxylase subunit alpha-1 (4-PH alpha-1) (EC 1.14.11.2) (Procollagen-proline,2-oxoglutarate-4-dioxygenase subunit alpha-1)	ECM	0.188538	0.657503	0.523598	-0.206356	1.20201e-10	-5.63781			+
P4HA2	W5Q1C9	Uncharacterized protein (Fragment) OS	O15460	Prolyl 4-hydroxylase subunit alpha-2 (4-PH alpha-2) (EC 1.14.11.2) (Procollagen-proline,2-oxoglutarate-4-dioxygenase subunit alpha-2)	ECM	0.180456	-0.618035	0.904808	-0.042366	9.21847e-08	-5.3734			+
P4HB	W5Q9H2	Protein disulfide-isomerase OS	P07237	Protein disulfide-isomerase (PDI) (EC 5.3.4.1) (Cellular thyroid hormone-binding protein) (Prolyl 4-hydroxylase subunit beta) (p55)	CD	0.993984	0.00101153	0.509762	-0.163447	9.3713e-09	-2.65359			+
PA2G4	W5PKW0	Uncharacterized protein OS	Q9UQ80	Proliferation-associated protein 2G4 (Cell cycle protein p38-2G4 homolog) (hG4-1) (ErbB3-binding protein 1)	CD	0.313431	-0.520219	0.316675	-0.232852	0.0100141	-1.58572			+
PABPC1	W5NPI6	Uncharacterized protein (Fragment) OS	P11940	Polyadenylate-binding protein 1 (PABP-1) (Poly(A)-binding protein 1)	CD	0.230368	1.05827	0.131609	-0.819138	0.00840844	-1.54192			+
PABPC4	W5QFP1	Uncharacterized protein OS	Q13310	Polyadenylate-binding protein 4 (PABP-4) (Poly(A)-binding protein 4) (Activated-platelet protein 1) (APP-1) (Inducible poly(A)-binding protein) (iPABP)	CD	0.349752	1.09435	0.449756	-0.340821	0.00655875	-3.6817			+
PACS1	W5NXV1	Uncharacterized protein OS	Q6VY07	Phosphofurin acidic cluster sorting protein 1 (PACS-1)	CD	0.247448	-1.14997	0.0177875	-1.98078	0.348544	-0.775534
PACSIN2	W5QCP7	Uncharacterized protein OS	Q9UNF0	Protein kinase C and casein kinase substrate in neurons protein 2 (Syndapin-2) (Syndapin-II)	CD	0.458578	-0.299675	0.308625	-0.315033	0.931732	0.0318664
PACSIN3	W5P5I5	Uncharacterized protein OS	Q9UKS6	Protein kinase C and casein kinase substrate in neurons protein 3 (SH3 domain-containing protein 6511)	CD	0.761051	-0.281167	0.123815	-1.55384	0.0689764	-2.13234			+
PADI4	W5PMY9	Uncharacterized protein OS	Q9UM07	Protein-arginine deiminase type-4 (EC 3.5.3.15) (HL-60 PAD) (Peptidylarginine deiminase IV) (Protein-arginine deiminase type IV)	CD	0.0542042	1.62767	0.362744	-0.75416	0.127588	1.50021
PAFAH1B1	W5Q3A5	Platelet-activating factor acetylhydrolase IB subunit alpha OS	P43034	Platelet-activating factor acetylhydrolase IB subunit alpha (Lissencephaly-1 protein) (LIS-1) (PAF acetylhydrolase 45 kDa subunit) (PAF-AH 45 kDa subunit) (PAF-AH alpha) (PAFAH alpha)	IST	0.111873	-1.00441	0.211747	-0.353949	0.0534368	-1.34127			+
PAFAH1B2	W5P0A6	Uncharacterized protein (Fragment) OS	P68402	Platelet-activating factor acetylhydrolase IB subunit beta (EC 3.1.1.47) (PAF acetylhydrolase 30 kDa subunit) (PAF-AH 30 kDa subunit) (PAF-AH subunit beta) (PAFAH subunit beta)	IST	0.661568	0.491717	0.86969	-0.10402	0.0337235	-2.36358			+
PAFAH1B3	W5PDJ5	Uncharacterized protein (Fragment) OS	Q15102	Platelet-activating factor acetylhydrolase IB subunit gamma (EC 3.1.1.47) (PAF acetylhydrolase 29 kDa subunit) (PAF-AH 29 kDa subunit) (PAF-AH subunit gamma) (PAFAH subunit gamma)	IST	1.017e-06	-2.36456	0.321998	-0.423322	9.39521e-07	-2.53388	+		+
PAI-1	W5Q0Z0	Uncharacterized protein OS	-	-	IST	0.0190782	3.06385	0.640001	0.491302	0.354658	1.20409	+
PAICS	W5P228	Uncharacterized protein (Fragment) OS	P22234	Multifunctional protein ADE2 [Includes: Phosphoribosylaminoimidazole-succinocarboxamide synthase (EC 6.3.2.6) (SAICAR synthetase); Phosphoribosylaminoimidazole carboxylase (EC 4.1.1.21) (AIR carboxylase) (AIRC)]	CD	0.471145	0.773736	0.50469	-0.705983	0.00785585	-3.89384			+
PAIP1	W5PFL3	Uncharacterized protein (Fragment) OS	Q9H074	Polyadenylate-binding protein-interacting protein 1 (PABP-interacting protein 1) (PAIP-1) (Poly(A)-binding protein-interacting protein 1)	CD	0.189538	-1.53533	0.145516	-0.61227	0.000327196	-3.85361			+
PAK2	W5QGL6	Uncharacterized protein OS	Q13177	Serine/threonine-protein kinase PAK 2 (EC 2.7.11.1) (Gamma-PAK) (PAK65) (S6/H4 kinase) (p21-activated kinase 2) (PAK-2) (p58) [Cleaved into: PAK-2p27 (p27); PAK-2p34 (p34) (C-t-PAK2)]	CD	8.6107e-05	4.50294	0.0606042	0.368551	2.87042e-05	-1.20021	+		+
PALLD	W5Q1W7	Uncharacterized protein OS	Q8WX93	Palladin (SIH002) (Sarcoma antigen NY-SAR-77)	CD	0.0265693	-3.18703	0.55501	-0.482805	0.0464975	-2.49532	+		+
PALM	W5PHI5	Uncharacterized protein OS	O75781	Paralemmin-1 (Paralemmin)	CD	1.34688e-06	-5.79886	0.0610197	-0.709722	0.00049006	-3.00497	+		+
PALMD	W5Q8D3	Uncharacterized protein (Fragment) OS	Q9NP74	Palmdelphin (Paralemmin-like protein)	CD	0.685094	0.267615	0.606896	-0.295684	0.0575508	-1.46069			+
PANK4	W5Q9Q5	Uncharacterized protein OS	Q9NVE7	Pantothenate kinase 4 (hPanK4) (EC 2.7.1.33) (Pantothenic acid kinase 4)	CD	0.839596	0.103658	0.0323439	-1.38406	0.308613	-0.497857
PAPSS1	W5PG10	Uncharacterized protein OS	O43252	Bifunctional 3'-phosphoadenosine 5'-phosphosulfate synthase 1 (PAPS synthase 1) (PAPSS 1) (Sulfurylase kinase 1) (SK 1) (SK1) [Includes: Sulfate adenylyltransferase (EC 2.7.7.4) (ATP-sulfurylase) (Sulfate adenylate transferase) (SAT); Adenylyl-sulfate kinase (EC 2.7.1.25) (3'-phosphoadenosine-5'-phosphosulfate synthase) (APS kinase) (Adenosine-5'-phosphosulfate 3'-phosphotransferase) (Adenylylsul…	CD	1.67485e-05	4.05345	0.110263	-0.70016	0.000397181	-2.15798	+		+
PAPSS2	W5PX58	Adenylyl-sulfate kinase (Fragment) OS	O95340	Bifunctional 3'-phosphoadenosine 5'-phosphosulfate synthase 2 (PAPS synthase 2) (PAPSS 2) (Sulfurylase kinase 2) (SK 2) (SK2) [Includes: Sulfate adenylyltransferase (EC 2.7.7.4) (ATP-sulfurylase) (Sulfate adenylate transferase) (SAT); Adenylyl-sulfate kinase (EC 2.7.1.25) (3'-phosphoadenosine-5'-phosphosulfate synthase) (APS kinase) (Adenosine-5'-phosphosulfate 3'-phosphotransferase) (Adenylylsul…	CD	0.174433	-0.848747	0.176495	-1.66889	3.74539e-05	-2.94498			+
PARK7	W5PK66	Uncharacterized protein OS	Q99497	Protein deglycase DJ-1 (DJ-1) (EC 3.1.2.-) (EC 3.5.1.-) (Oncogene DJ1) (Parkinson disease protein 7)	CD	8.41241e-06	-1.26819	0.208644	-0.466978	0.00712403	-0.743457	+
PARP1	W5NRR3	Uncharacterized protein OS	P09874	Poly [ADP-ribose] polymerase 1 (PARP-1) (EC 2.4.2.30) (ADP-ribosyltransferase diphtheria toxin-like 1) (ARTD1) (NAD(+) ADP-ribosyltransferase 1) (ADPRT 1) (Poly[ADP-ribose] synthase 1)	CD	0.158241	-1.29199	0.521622	0.623575	0.000317759	-4.37267			+
PARVA	W5PEP0	Uncharacterized protein OS	Q9NVD7	Alpha-parvin (Actopaxin) (CH-ILKBP) (Calponin-like integrin-linked kinase-binding protein) (Matrix-remodeling-associated protein 2)	CD	0.0001216	-3.51906	0.200869	-1.75942	0.148246	-2.03677	+
PBDC1	W5QBQ1	Uncharacterized protein OS	Q9BVG4	Protein PBDC1 (Polysaccharide biosynthesis domain-containing protein 1)	CD	0.411452	-0.682906	0.600348	-0.2013	0.000109402	-2.28941			+
PCBD1	W5P8M9	Uncharacterized protein OS	P61457	Pterin-4-alpha-carbinolamine dehydratase (PHS) (EC 4.2.1.96) (4-alpha-hydroxy-tetrahydropterin dehydratase) (Dimerization cofactor of hepatocyte nuclear factor 1-alpha) (DCoH) (Dimerization cofactor of HNF1) (Phenylalanine hydroxylase-stimulating protein) (Pterin carbinolamine dehydratase) (PCD)	CD	0.00515462	-3.78342	0.189486	-1.48427	0.647083	-0.374102	+
PCBP1	W5QE14	Uncharacterized protein OS	Q15365	Poly(rC)-binding protein 1 (Alpha-CP1) (Heterogeneous nuclear ribonucleoprotein E1) (hnRNP E1) (Nucleic acid-binding protein SUB2.3)	CD	0.00188864	1.00676	0.272401	-0.214433	4.70437e-06	-1.76398			+
PCBP2	W5Q4P4	Uncharacterized protein OS	Q15366	Poly(rC)-binding protein 2 (Alpha-CP2) (Heterogeneous nuclear ribonucleoprotein E2) (hnRNP E2)	CD	0.00026974	4.44713	0.945884	-0.0527658	0.0318183	-1.30978	+		+
PCDHGC3	W5NQU0	Uncharacterized protein OS	Q9UN70	Protocadherin gamma-C3 (PCDH-gamma-C3) (Protocadherin-2) (Protocadherin-43) (PC-43)	CD	0.0429294	-1.50124	0.638354	-0.176984	0.000109005	-3.30402			+
PCMT1	W5NY22	Uncharacterized protein (Fragment) OS	P22061	Protein-L-isoaspartate(D-aspartate) O-methyltransferase (PIMT) (EC 2.1.1.77) (L-isoaspartyl protein carboxyl methyltransferase) (Protein L-isoaspartyl/D-aspartyl methyltransferase) (Protein-beta-aspartate methyltransferase)	CD	0.420104	-0.217663	0.347197	0.370267	0.729442	-0.112906
PCNA	W5Q6P4	Proliferating cell nuclear antigen (Fragment) OS	P12004	Proliferating cell nuclear antigen (PCNA) (Cyclin)	CD	0.393361	1.17123	0.0649188	-0.692272	0.0310222	-3.14957			+
PCNP	W5QAN9	Uncharacterized protein OS	Q8WW12	PEST proteolytic signal-containing nuclear protein (PCNP) (PEST-containing nuclear protein)	CD	0.0964805	-2.75736	0.0115869	-0.420072	0.00274721	-4.42451			+
PCOLCE	W5Q517	Uncharacterized protein OS	Q15113	Procollagen C-endopeptidase enhancer 1 (Procollagen COOH-terminal proteinase enhancer 1) (PCPE-1) (Procollagen C-proteinase enhancer 1) (Type 1 procollagen C-proteinase enhancer protein) (Type I procollagen COOH-terminal proteinase enhancer)	ECM	1.93349e-06	-1.47887	0.401273	-0.476748	4.1365e-09	-2.14288	+		+
PCYT1A	W5QGH1	Uncharacterized protein OS	P49585	Choline-phosphate cytidylyltransferase A (EC 2.7.7.15) (CCT-alpha) (CTP:phosphocholine cytidylyltransferase A) (CCT A) (CT A) (Phosphorylcholine transferase A)	CD	0.104085	-1.70717	0.31284	-0.374666	0.000973243	-3.2483			+
PDAP1	W5QBH3	Uncharacterized protein (Fragment) OS	Q13442	28 kDa heat- and acid-stable phosphoprotein (PDGF-associated protein) (PAP) (PDGFA-associated protein 1) (PAP1)		0.432034	0.95097	0.137958	-0.793379	0.003253	-1.78869			+
PDCD10	M4WXC5	Programmed cell death 10 OS	Q9BUL8	Programmed cell death protein 10 (Cerebral cavernous malformations 3 protein) (TF-1 cell apoptosis-related protein 15)	CD	0.000511915	2.6234	0.113469	0.508431	0.018206	-1.14284	+		+
PDCD4	W5PL70	Uncharacterized protein OS	Q53EL6	Programmed cell death protein 4 (Neoplastic transformation inhibitor protein) (Nuclear antigen H731-like) (Protein 197/15a)	CD	0.00741142	-1.82642	0.122342	-0.755687	0.00268428	-2.44162	+		+
PDCD5	W5P225	Uncharacterized protein OS	O14737	Programmed cell death protein 5 (TF-1 cell apoptosis-related protein 19) (Protein TFAR19)	CD	0.339761	-1.24599	0.611799	-0.66656	0.404544	-1.38985
PDCD6	W5Q285	Uncharacterized protein (Fragment) OS	O75340	Programmed cell death protein 6 (Apoptosis-linked gene 2 protein) (Probable calcium-binding protein ALG-2)	CD	0.919324	-0.0528911	0.834266	0.139333	0.267988	-0.605736
PDCD6IP	W5Q3T9	Uncharacterized protein OS	Q8WUM4	Programmed cell death 6-interacting protein (PDCD6-interacting protein) (ALG-2-interacting protein 1) (ALG-2-interacting protein X) (Hp95)	CD	0.0127454	-0.482758	0.377868	-0.298541	0.0506815	-0.603138
PDCL	W5PX23	Uncharacterized protein OS	Q13371	Phosducin-like protein (PHLP)	CD	0.390549	-0.476618	0.263835	-0.789478	0.100426	-1.0646
PDCL3	W5PUW9	Uncharacterized protein OS	Q9H2J4	Phosducin-like protein 3 (HTPHLP) (PhPL3) (Viral IAP-associated factor 1) (VIAF-1)	CD	0.951757	0.0617447	0.0656715	-0.896567	0.000812376	-3.26408			+
PDE6D	W5QHS3	Uncharacterized protein (Fragment) OS	O43924	Retinal rod rhodopsin-sensitive cGMP 3',5'-cyclic phosphodiesterase subunit delta (GMP-PDE delta) (Protein p17)	CD	3.70875e-05	-4.0913	0.123109	-0.437044	3.71334e-05	-4.29084	+		+
PDGFRL	W5PHH5	Uncharacterized protein OS	Q15198	Platelet-derived growth factor receptor-like protein (PDGFR-like protein) (PDGF receptor beta-like tumor suppressor)	IST	0.322893	-0.601145	0.428882	-1.03391	0.00109302	-2.16836			+
PDIA3	W5PMM7	Protein disulfide-isomerase (Fragment) OS	P30101	Protein disulfide-isomerase A3 (EC 5.3.4.1) (58 kDa glucose-regulated protein) (58 kDa microsomal protein) (p58) (Disulfide isomerase ER-60) (Endoplasmic reticulum resident protein 57) (ER protein 57) (ERp57) (Endoplasmic reticulum resident protein 60) (ER protein 60) (ERp60)	CD	0.00486263	0.613585	0.713639	0.0949237	3.71656e-07	-1.99324			+
PDIA4	W5QC35	Protein disulfide-isomerase OS	P13667	Protein disulfide-isomerase A4 (EC 5.3.4.1) (Endoplasmic reticulum resident protein 70) (ER protein 70) (ERp70) (Endoplasmic reticulum resident protein 72) (ER protein 72) (ERp-72) (ERp72)	CD	0.00077377	1.40556	0.0389258	-0.562237	4.56045e-06	-3.08266	+		+
PDIA5	C5IWV3	Protein disulfide isomerase family A member 5 OS	Q14554	Protein disulfide-isomerase A5 (EC 5.3.4.1) (Protein disulfide isomerase-related protein)	CD	0.28392	-1.45088	0.939875	0.050161	5.65851e-05	-5.55953			+
PDIA6	W5Q282	Uncharacterized protein OS	Q15084	Protein disulfide-isomerase A6 (EC 5.3.4.1) (Endoplasmic reticulum protein 5) (ER protein 5) (ERp5) (Protein disulfide isomerase P5) (Thioredoxin domain-containing protein 7)	CD	0.963219	0.0181325	0.486041	-0.251039	2.52082e-05	-2.83934			+
PDLIM1	W5P733	Uncharacterized protein (Fragment) OS	O00151	PDZ and LIM domain protein 1 (C-terminal LIM domain protein 1) (Elfin) (LIM domain protein CLP-36)	CD	0.0823915	-0.706144	0.0185541	1.02443	0.0795108	-0.615342
PDLIM3	W5PDJ3	Uncharacterized protein OS	Q53GG5	PDZ and LIM domain protein 3 (Actinin-associated LIM protein) (Alpha-actinin-2-associated LIM protein)	CD	0.765731	0.286613	0.0435593	-2.64416	0.203956	-1.66921
PDLIM4	W5Q106	Uncharacterized protein (Fragment) OS	P50479	PDZ and LIM domain protein 4 (LIM protein RIL) (Reversion-induced LIM protein)	CD	0.0243221	-2.23964	0.826441	-0.0816838	0.0791766	-1.70244	+		+
PDLIM5	W5Q7N3	Uncharacterized protein OS	Q96HC4	PDZ and LIM domain protein 5 (Enigma homolog) (Enigma-like PDZ and LIM domains protein)	CD	0.115512	-1.33766	0.0941643	-1.47071	0.216872	-1.24783
PDLIM7	W5P5S7	Uncharacterized protein OS	Q9NR12	PDZ and LIM domain protein 7 (LIM mineralization protein) (LMP) (Protein enigma)	CD	0.0716059	-2.22961	0.921066	-0.0384159	0.0501615	-2.5632			+
PDXDC1	W5PEL8	Uncharacterized protein OS	Q6P996	Pyridoxal-dependent decarboxylase domain-containing protein 1 (EC 4.1.1.-)	CD	0.41877	0.995608	0.267966	-1.12999	0.0315669	-2.26044			+
PDXK	P82197	Pyridoxal kinase OS	O00764	Pyridoxal kinase (EC 2.7.1.35) (Pyridoxine kinase)	CD	0.0642569	2.22329	0.794451	0.10785	0.440009	-0.181017
PDXP	W5PWY3	Uncharacterized protein OS	Q96GD0	Pyridoxal phosphate phosphatase (PLP phosphatase) (EC 3.1.3.3) (EC 3.1.3.74) (Chronophin)	CD	0.0319156	-2.6419	0.0983951	-0.658553	0.00796373	-3.39397	+		+
PEA15	W5PF85	Uncharacterized protein (Fragment) OS	Q15121	Astrocytic phosphoprotein PEA-15 (15 kDa phosphoprotein enriched in astrocytes) (Phosphoprotein enriched in diabetes) (PED)	CD	0.0920591	-0.740997	0.0283755	-0.88291	0.0320725	-0.753691
PEBP1	W5NYA7	Uncharacterized protein OS	P30086	Phosphatidylethanolamine-binding protein 1 (PEBP-1) (HCNPpp) (Neuropolypeptide h3) (Prostatic-binding protein) (Raf kinase inhibitor protein) (RKIP) [Cleaved into: Hippocampal cholinergic neurostimulating peptide (HCNP)]	CD	0.0287233	-0.685457	0.00071678	-0.856378	0.187932	-0.224487
PEG10	W5NWS9	Uncharacterized protein OS	Q86TG7	Retrotransposon-derived protein PEG10 (Embryonal carcinoma differentiation-regulated protein) (Mammalian retrotransposon-derived protein 2) (Myelin expression factor 3-like protein 1) (MEF3-like protein 1) (Paternally expressed gene 10 protein) (Retrotransposon gag domain-containing protein 3) (Retrotransposon-derived gag-like polyprotein) (Ty3/Gypsy-like protein)	CD	0.738548	-0.195092	0.294707	-1.19287	0.32715	-0.973864
PEPD	W5P2V3	Uncharacterized protein OS	P12955	Xaa-Pro dipeptidase (X-Pro dipeptidase) (EC 3.4.13.9) (Imidodipeptidase) (Peptidase D) (Proline dipeptidase) (Prolidase)	ECM	4.3951e-06	-1.83077	0.42812	-0.0708523	0.0724615	-0.425483	+
PEX19	W5PFR9	Uncharacterized protein OS	P40855	Peroxisomal biogenesis factor 19 (33 kDa housekeeping protein) (Peroxin-19) (Peroxisomal farnesylated protein)	CD	0.88457	-0.132176	0.335316	-0.880846	0.0440314	-2.64315			+
PFAS	W5NQ72	Uncharacterized protein OS	O15067	Phosphoribosylformylglycinamidine synthase (FGAM synthase) (FGAMS) (EC 6.3.5.3) (Formylglycinamide ribonucleotide amidotransferase) (FGAR amidotransferase) (FGAR-AT) (Formylglycinamide ribotide amidotransferase)	CD	0.727033	0.275392	0.0588414	-2.03343	0.0854348	-2.09733			+
PFDN1	W5Q7Q9	Uncharacterized protein OS	O60925	Prefoldin subunit 1	CD	0.879102	-0.0579576	0.911297	0.0444291	0.000209585	-1.31025			+
PFDN2	W5PID4	Uncharacterized protein OS	Q9UHV9	Prefoldin subunit 2	CD	0.0471403	-0.739753	0.606034	0.213316	1.40595e-05	-2.04078			+
PFDN5	W5Q4Z0	Uncharacterized protein OS	Q99471	Prefoldin subunit 5 (C-Myc-binding protein Mm-1) (Myc modulator 1)	CD	0.279008	0.756793	0.459341	-0.666158	0.00431451	-3.25007			+
PFDN6	W5PHI9	Uncharacterized protein OS	O15212	Prefoldin subunit 6 (Protein Ke2)	CD	0.43049	-0.895578	0.0866536	-0.899186	0.0874135	-1.89358			+
PFKL	W5PQK3	Uncharacterized protein (Fragment) OS	P17858	ATP-dependent 6-phosphofructokinase, liver type (ATP-PFK) (PFK-L) (EC 2.7.1.11) (6-phosphofructokinase type B) (Phosphofructo-1-kinase isozyme B) (PFK-B) (Phosphohexokinase)	CD	0.472726	0.657673	0.975947	-0.0133362	0.013752	-1.33727			+
PFKM	W5QDD4	6-phosphofructokinase OS	P08237	ATP-dependent 6-phosphofructokinase, muscle type (ATP-PFK) (PFK-M) (EC 2.7.1.11) (6-phosphofructokinase type A) (Phosphofructo-1-kinase isozyme A) (PFK-A) (Phosphohexokinase)	CD	0.0595272	-1.49347	0.0868947	-1.84543	0.282488	-1.21511
PFKP	W5PWG1	Uncharacterized protein (Fragment) OS	Q01813	ATP-dependent 6-phosphofructokinase, platelet type (ATP-PFK) (PFK-P) (EC 2.7.1.11) (6-phosphofructokinase type C) (Phosphofructo-1-kinase isozyme C) (PFK-C) (Phosphohexokinase)	CD	1.52663e-05	-3.15733	0.031667	0.688523	0.00354042	-1.57463	+		+
PFN2	W5P3G5	Uncharacterized protein (Fragment) OS	P35080	Profilin-2 (Profilin II)	CD	0.521963	-0.689224	0.0713483	-0.638838	0.00334762	-3.3288			+
PGAM2	W5PVY5	Uncharacterized protein (Fragment) OS	P15259	Phosphoglycerate mutase 2 (EC 5.4.2.11) (EC 5.4.2.4) (BPG-dependent PGAM 2) (Muscle-specific phosphoglycerate mutase) (Phosphoglycerate mutase isozyme M) (PGAM-M)	CD	0.0196979	2.04194	0.759334	-0.396757	0.247617	-0.852733	+
PGAM4	W5PK04	Uncharacterized protein OS	Q8N0Y7	Probable phosphoglycerate mutase 4 (EC 5.4.2.11) (EC 5.4.2.4)	CD	0.953787	-0.00603644	0.26105	0.276611	5.60463e-05	-0.762913			+
PGD	P00349	6-phosphogluconate dehydrogenase, decarboxylating OS	P52209	6-phosphogluconate dehydrogenase, decarboxylating (EC 1.1.1.44)	CD	0.777472	-0.0512072	0.113289	-0.667492	0.436261	0.268264
PGFS	W5PQJ2	Uncharacterized protein (Fragment) OS	-	-	IST	0.00235522	-4.0312	0.646185	-0.305336	0.455208	-0.621964	+
PGGT1B	W5Q497	Uncharacterized protein (Fragment) OS	P53609	Geranylgeranyl transferase type-1 subunit beta (EC 2.5.1.59) (Geranylgeranyl transferase type I subunit beta) (GGTase-I-beta) (Type I protein geranyl-geranyltransferase subunit beta)	CD	0.869525	-0.124694	0.130653	0.992812	9.98232e-05	-4.26141			+
PGK1	B7TJ13	Phosphoglycerate kinase OS	P00558	Phosphoglycerate kinase 1 (EC 2.7.2.3) (Cell migration-inducing gene 10 protein) (Primer recognition protein 2) (PRP 2)	CD	0.275862	-0.239527	0.947548	-0.0167945	0.0533791	-0.531586
PGLS	W5Q4B6	Uncharacterized protein OS	O95336	6-phosphogluconolactonase (6PGL) (EC 3.1.1.31)	CD	0.27609	0.74253	0.0786794	-0.427904	3.73768e-05	-2.29676			+
PGLYRP1	W5PLB7	Uncharacterized protein OS	O75594	Peptidoglycan recognition protein 1 (Peptidoglycan recognition protein short) (PGRP-S)	CD	7.11226e-06	5.25209	0.237615	1.51479	1.66992e-05	8.18725	+		+
PGLYRP2	W5NYF4	Uncharacterized protein OS	Q96PD5	N-acetylmuramoyl-L-alanine amidase (EC 3.5.1.28) (Peptidoglycan recognition protein 2) (Peptidoglycan recognition protein long) (PGRP-L)	CD	0.115547	1.12208	0.971333	0.0394977	0.0714253	1.58473			+
PGM1	W5PJB6	Uncharacterized protein (Fragment) OS	P36871	Phosphoglucomutase-1 (PGM 1) (EC 5.4.2.2) (Glucose phosphomutase 1)	CD	0.610056	-0.174035	0.0175772	-1.41522	0.327009	-0.4496
PGM2	W5PJD0	Uncharacterized protein (Fragment) OS	Q96G03	Phosphoglucomutase-2 (PGM 2) (EC 5.4.2.2) (Glucose phosphomutase 2) (Phosphodeoxyribomutase) (Phosphopentomutase) (EC 5.4.2.7)	CD	0.000607551	-1.33078	0.329915	-0.325827	0.894364	-0.0479193	+
PGM3	W5PC32	Uncharacterized protein OS	O95394	Phosphoacetylglucosamine mutase (PAGM) (EC 5.4.2.3) (Acetylglucosamine phosphomutase) (N-acetylglucosamine-phosphate mutase) (Phosphoglucomutase-3) (PGM 3)	CD	0.105054	-1.36563	0.0412048	-0.939193	0.00112402	-3.49672			+
PGM5	W5PUA9	Uncharacterized protein OS	Q15124	Phosphoglucomutase-like protein 5 (Aciculin) (Phosphoglucomutase-related protein) (PGM-RP)	CD	0.779026	0.301023	0.187529	-1.90382	0.065983	-2.70839			+
PGP	W5Q8X9	Uncharacterized protein (Fragment) OS	A6NDG6	Glycerol-3-phosphate phosphatase (G3PP) (EC 3.1.3.21) (Aspartate-based ubiquitous Mg(2+)-dependent phosphatase) (AUM) (EC 3.1.3.48) (Phosphoglycolate phosphatase) (PGP)	CD	0.197599	1.24823	0.376827	-0.452554	0.0280478	-2.26207			+
PHF5A	W5QA39	Uncharacterized protein OS	Q7RTV0	PHD finger-like domain-containing protein 5A (PHD finger-like domain protein 5A) (Splicing factor 3B-associated 14 kDa protein) (SF3b14b)	CD	0.00330945	-2.6172	0.22997	-1.20589	0.00307034	-3.14231	+		+
PHGDH	W5QGS4	Uncharacterized protein OS	O43175	D-3-phosphoglycerate dehydrogenase (3-PGDH) (EC 1.1.1.95)	CD	0.0013458	2.55198	0.0759845	-1.24056	0.000125652	-2.60873	+		+
PHLDB1	W5PMK3	Uncharacterized protein OS	Q86UU1	Pleckstrin homology-like domain family B member 1 (Protein LL5-alpha)	CD	0.201908	-1.21069	0.400282	-0.636244	0.00265678	-3.35061			+
PHPT1	W5P1X5	Uncharacterized protein (Fragment) OS	Q9NRX4	14 kDa phosphohistidine phosphatase (EC 3.9.1.3) (Phosphohistidine phosphatase 1) (PHPT1) (Protein histidine phosphatase) (PHP) (Protein janus-A homolog)	CD	0.103821	2.14416	0.687104	-0.0634232	0.0163799	-3.2583			+
PHYHD1	W5PH11	Uncharacterized protein OS	Q5SRE7	Phytanoyl-CoA dioxygenase domain-containing protein 1 (EC 1.-.-.-)	CD	1.68639e-05	-4.6249	0.291939	0.715961	0.000734804	-2.92771	+		+
PI16	W5PXG9	Uncharacterized protein OS	Q6UXB8	Peptidase inhibitor 16 (PI-16) (Cysteine-rich secretory protein 9) (CRISP-9) (PSP94-binding protein)	GS-IIR-PP	4.55739e-08	-6.14501	0.487661	0.836933	0.00897693	-3.78577	+		+
PICALM	W5P3I0	Uncharacterized protein OS	Q13492	Phosphatidylinositol-binding clathrin assembly protein (Clathrin assembly lymphoid myeloid leukemia protein)	CD	0.179348	0.646445	0.115349	-1.40251	0.433229	-0.465765
PIN1	W5PVE5	Uncharacterized protein OS	Q13526	Peptidyl-prolyl cis-trans isomerase NIMA-interacting 1 (EC 5.2.1.8) (Peptidyl-prolyl cis-trans isomerase Pin1) (PPIase Pin1) (Rotamase Pin1)	CD	0.829621	-0.229372	0.28298	-0.765713	0.0919759	-2.1152			+
PIN4	W5Q8J0	Uncharacterized protein OS	Q9Y237	Peptidyl-prolyl cis-trans isomerase NIMA-interacting 4 (EC 5.2.1.8) (Parvulin-14) (Par14) (hPar14) (Parvulin-17) (Par17) (hPar17) (Peptidyl-prolyl cis-trans isomerase Pin4) (PPIase Pin4) (Peptidyl-prolyl cis/trans isomerase EPVH) (hEPVH) (Rotamase Pin4)	CD	0.128211	1.51718	0.794228	0.122971	0.214091	-1.11486
PIP4K2A	W5NUT8	Uncharacterized protein OS	P48426	Phosphatidylinositol 5-phosphate 4-kinase type-2 alpha (EC 2.7.1.149) (1-phosphatidylinositol 5-phosphate 4-kinase 2-alpha) (Diphosphoinositide kinase 2-alpha) (PIP5KIII) (Phosphatidylinositol 5-phosphate 4-kinase type II alpha) (PI(5)P 4-kinase type II alpha) (PIP4KII-alpha) (PtdIns(4)P-5-kinase B isoform) (PtdIns(4)P-5-kinase C isoform) (PtdIns(5)P-4-kinase isoform 2-alpha)	CD	0.88377	-0.192694	0.296054	-0.447275	0.0292594	-2.0575			+
PIP4K2B	W5PJD3	Uncharacterized protein OS	P78356	Phosphatidylinositol 5-phosphate 4-kinase type-2 beta (EC 2.7.1.149) (1-phosphatidylinositol 5-phosphate 4-kinase 2-beta) (Diphosphoinositide kinase 2-beta) (Phosphatidylinositol 5-phosphate 4-kinase type II beta) (PI(5)P 4-kinase type II beta) (PIP4KII-beta) (PtdIns(5)P-4-kinase isoform 2-beta)	CD	0.00023188	-1.97569	0.17886	-1.48198	0.032942	-1.45845	+		+
PIP4K2C	W5P7S0	Uncharacterized protein OS	Q8TBX8	Phosphatidylinositol 5-phosphate 4-kinase type-2 gamma (EC 2.7.1.149) (Phosphatidylinositol 5-phosphate 4-kinase type II gamma) (PI(5)P 4-kinase type II gamma) (PIP4KII-gamma)	CD	0.249817	0.882296	0.610667	-0.309533	0.363158	0.744685
PITPNA	W5PTW4	Uncharacterized protein (Fragment) OS	Q00169	Phosphatidylinositol transfer protein alpha isoform (PI-TP-alpha) (PtdIns transfer protein alpha) (PtdInsTP alpha)	CD	9.11457e-06	-1.76895	0.7011	-0.210448	0.700174	-0.159118	+
PITPNB	W5NV10	Uncharacterized protein (Fragment) OS	P48739	Phosphatidylinositol transfer protein beta isoform (PI-TP-beta) (PtdIns transfer protein beta) (PtdInsTP beta)	CD	0.00618843	-1.24169	0.719243	-0.137705	6.20561e-06	-1.96408			+
PKLR	W5P276	Pyruvate kinase OS	P30613	Pyruvate kinase PKLR (EC 2.7.1.40) (Pyruvate kinase 1) (Pyruvate kinase isozymes L/R) (R-type/L-type pyruvate kinase) (Red cell/liver pyruvate kinase)	CD	0.156575	1.12129	0.594991	0.444837	0.451087	0.64817
PKM	W5QC41	Pyruvate kinase (Fragment) OS	P14618	Pyruvate kinase PKM (EC 2.7.1.40) (Cytosolic thyroid hormone-binding protein) (CTHBP) (Opa-interacting protein 3) (OIP-3) (Pyruvate kinase 2/3) (Pyruvate kinase muscle isozyme) (Thyroid hormone-binding protein 1) (THBP1) (Tumor M2-PK) (p58)	CD	0.679864	0.124445	0.00117578	0.90979	0.0877083	-0.541398
PLBD2	W5PCE0	Uncharacterized protein OS	Q8NHP8	Putative phospholipase B-like 2 (EC 3.1.1.-) (76 kDa protein) (p76) (LAMA-like protein 2) (Lamina ancestor homolog 2) (Phospholipase B domain-containing protein 2) [Cleaved into: Putative phospholipase B-like 2 32 kDa form; Putative phospholipase B-like 2 45 kDa form]	CD	0.839658	-0.141243	0.347361	-0.804629	0.519616	-0.611392
PLCB3	W5P6K6	Phosphoinositide phospholipase C (Fragment) OS	Q01970	1-phosphatidylinositol 4,5-bisphosphate phosphodiesterase beta-3 (EC 3.1.4.11) (Phosphoinositide phospholipase C-beta-3) (Phospholipase C-beta-3) (PLC-beta-3)	CD	0.0882913	-1.3662	0.0844603	-1.16791	0.00221514	-2.4219			+
PLCD1	W5NRL0	Phosphoinositide phospholipase C OS	P51178	1-phosphatidylinositol 4,5-bisphosphate phosphodiesterase delta-1 (EC 3.1.4.11) (Phosphoinositide phospholipase C-delta-1) (Phospholipase C-III) (PLC-III) (Phospholipase C-delta-1) (PLC-delta-1)	CD	0.000151473	-2.42388	0.0070874	-1.06359	0.0242294	-1.07717	+
PLCG1	W5NUF2	Phosphoinositide phospholipase C (Fragment) OS	P19174	1-phosphatidylinositol 4,5-bisphosphate phosphodiesterase gamma-1 (EC 3.1.4.11) (PLC-148) (Phosphoinositide phospholipase C-gamma-1) (Phospholipase C-II) (PLC-II) (Phospholipase C-gamma-1) (PLC-gamma-1)	CD	0.0533267	2.37092	0.499889	0.168526	0.0464748	-1.22805
PLEC	W5Q2U7	Uncharacterized protein OS	Q15149	Plectin (PCN) (PLTN) (Hemidesmosomal protein 1) (HD1) (Plectin-1)	CD	0.28624	-0.136916	0.19544	0.370012	0.243298	-0.321589
PLIN3	W5PFP5	Perilipin OS	O60664	Perilipin-3 (47 kDa mannose 6-phosphate receptor-binding protein) (47 kDa MPR-binding protein) (Cargo selection protein TIP47) (Mannose-6-phosphate receptor-binding protein 1) (Placental protein 17) (PP17)	CD	0.160514	1.2629	0.704538	0.23547	0.000672706	-2.9982			+
PLIN4	W5PI20	Uncharacterized protein OS	Q96Q06	Perilipin-4 (Adipocyte protein S3-12)	CD	0.00220244	-4.38387	0.332816	-1.17414	0.877927	0.17877	+
PLOD1	W5Q989	Uncharacterized protein (Fragment) OS	Q02809	Procollagen-lysine,2-oxoglutarate 5-dioxygenase 1 (EC 1.14.11.4) (Lysyl hydroxylase 1) (LH1)	ECM	0.0914904	-2.155	0.518215	-0.589515	0.000655623	-5.0982			+
PLOD2	W5P6Q8	Uncharacterized protein OS	O00469	Procollagen-lysine,2-oxoglutarate 5-dioxygenase 2 (EC 1.14.11.4) (Lysyl hydroxylase 2) (LH2)	ECM	0.935814	-0.111948	0.980293	-0.0159219	0.000104864	-5.31232			+
PLOD3	W5Q0C0	Uncharacterized protein OS	O60568	Procollagen-lysine,2-oxoglutarate 5-dioxygenase 3 (EC 1.14.11.4) (Lysyl hydroxylase 3) (LH3)	ECM	0.175024	1.77879	0.0102373	-1.21669	0.00240005	-3.40805			+
PLRG1	W5NRL5	Uncharacterized protein (Fragment) OS	O43660	Pleiotropic regulator 1	CD	0.00513876	2.50757	0.34505	0.941779	0.863285	0.132448	+
PLS3	W5Q6H1	Uncharacterized protein OS	P13797	Plastin-3 (T-plastin)	CD	0.00476359	-0.343669	0.560515	0.155958	0.0357904	0.582585
PLTP	W5PB46	Uncharacterized protein (Fragment) OS	P55058	Phospholipid transfer protein (Lipid transfer protein II)	GS	0.000749509	-2.62475	0.795843	0.156091	0.0183612	-1.93354	+		+
PLVAP	W5Q5T2	Uncharacterized protein OS	Q9BX97	Plasmalemma vesicle-associated protein (Fenestrated endothelial-linked structure protein) (Plasmalemma vesicle protein 1) (PV-1)	GS	0.124644	-1.08199	0.736443	-0.178729	0.12075	-1.00743
PLXDC2	W5NQ96	Uncharacterized protein OS	Q6UX71	Plexin domain-containing protein 2 (Tumor endothelial marker 7-related protein)	GS	0.0564197	-1.36804	0.433687	0.32323	0.0701266	-1.2499
PLXNB2	W5QEX4	Uncharacterized protein OS	O15031	Plexin-B2 (MM1)	GS-DIFF	0.293717	-0.610887	0.283053	-0.667606	0.100526	-1.0766
PMM2	W5P5K7	Phosphomannomutase OS	O15305	Phosphomannomutase 2 (PMM 2) (EC 5.4.2.8)	CD	0.0188581	2.94029	0.973049	-0.0175813	0.0280036	-1.06655	+
PNN	W5PFN0	Uncharacterized protein OS	Q9H307	Pinin (140 kDa nuclear and cell adhesion-related phosphoprotein) (Desmosome-associated protein) (Domain-rich serine protein) (DRS protein) (DRSP) (Melanoma metastasis clone A protein) (Nuclear protein SDK3) (SR-like protein)	CD	0.908734	-0.0751556	0.273573	-0.862219	0.929388	0.0651738
PNPO	W5PCU5	Uncharacterized protein OS	Q9NVS9	Pyridoxine-5'-phosphate oxidase (EC 1.4.3.5) (Pyridoxamine-phosphate oxidase)	CD	0.915306	0.0778484	0.664279	-0.781616	0.412652	-0.764659
POFUT1	W5NZC9	Uncharacterized protein OS	Q9H488	GDP-fucose protein O-fucosyltransferase 1 (EC 2.4.1.221) (Peptide-O-fucosyltransferase 1) (O-FucT-1)	CD	0.000162104	-1.8725	0.0440145	-2.25474	0.00018724	-3.43393	+		+
POFUT2	W5PSH5	Uncharacterized protein (Fragment) OS	Q9Y2G5	GDP-fucose protein O-fucosyltransferase 2 (EC 2.4.1.221) (Peptide-O-fucosyltransferase 2) (O-FucT-2)	CD	0.467846	0.71906	0.176485	-1.4322	0.111214	-1.77196
POGLUT1	W5QEP1	Uncharacterized protein OS	Q8NBL1	Protein O-glucosyltransferase 1 (EC 2.4.1.-) (CAP10-like 46 kDa protein) (hCLP46) (KTEL motif-containing protein 1) (Myelodysplastic syndromes relative protein) (O-glucosyltransferase Rumi homolog) (hRumi) (Protein O-xylosyltransferase) (EC 2.4.2.26)	CD	0.0321936	-1.16583	0.0436262	-1.88051	0.0311869	-1.48915			+
POLA1	W5Q835	DNA polymerase OS	P09884	DNA polymerase alpha catalytic subunit (EC 2.7.7.7) (DNA polymerase alpha catalytic subunit p180)	CD	0.17162	-1.26764	0.83237	-0.164978	0.0200822	-2.22478			+
POLR1C	W5PC89	Uncharacterized protein OS	O15160	DNA-directed RNA polymerases I and III subunit RPAC1 (DNA-directed RNA polymerase I subunit C) (RNA polymerases I and III subunit AC1) (AC40) (DNA-directed RNA polymerases I and III 40 kDa polypeptide) (RPA40) (RPA39) (RPC40)	CD	0.0288868	-2.7236	0.641917	1.0977	0.0015742	-6.27552	+		+
POLR2E	W5PMW3	Uncharacterized protein OS	P19388	DNA-directed RNA polymerases I, II, and III subunit RPABC1 (RNA polymerases I, II, and III subunit ABC1) (DNA-directed RNA polymerase II 23 kDa polypeptide) (DNA-directed RNA polymerase II subunit E) (RPB5 homolog) (XAP4)	CD	0.094653	-1.00919	0.200148	-0.931716	0.0357572	-1.7946			+
PON1	W5NY46	Uncharacterized protein OS	P27169	Serum paraoxonase/arylesterase 1 (PON 1) (EC 3.1.1.2) (EC 3.1.1.81) (EC 3.1.8.1) (Aromatic esterase 1) (A-esterase 1) (K-45) (Serum aryldialkylphosphatase 1)	IST	0.0090156	2.10603	0.0215003	2.59879	1.54467e-05	6.67804	+		+
POSTN	W5PK03	Uncharacterized protein OS	Q15063	Periostin (PN) (Osteoblast-specific factor 2) (OSF-2)	GS-DIFF	0.974128	-0.0204083	0.00126952	0.737649	7.04031e-12	-12.6179			+
PPA1	W5P7E2	Uncharacterized protein (Fragment) OS	Q15181	Inorganic pyrophosphatase (EC 3.6.1.1) (Pyrophosphate phospho-hydrolase) (PPase)	CD	0.28922	1.61315	0.0566772	0.390668	0.0140997	-3.54572			+
PPA2	W5PL66	Uncharacterized protein (Fragment) OS	Q9H2U2	Inorganic pyrophosphatase 2, mitochondrial (EC 3.6.1.1) (Pyrophosphatase SID6-306) (Pyrophosphate phospho-hydrolase 2) (PPase 2)	CD	0.416458	-0.882011	0.00169578	-1.23309	0.00271443	-3.3982			+
PPCS	W5QGT7	Uncharacterized protein (Fragment) OS	Q9HAB8	Phosphopantothenate--cysteine ligase (EC 6.3.2.5) (Phosphopantothenoylcysteine synthetase) (PPC synthetase)	CD	0.0739576	1.83166	0.0555646	-1.62422	0.879005	-0.164047
PPIA	K4P1S5	Peptidyl-prolyl cis-trans isomerase OS	P62937	Peptidyl-prolyl cis-trans isomerase A (PPIase A) (EC 5.2.1.8) (Cyclophilin A) (Cyclosporin A-binding protein) (Rotamase A) [Cleaved into: Peptidyl-prolyl cis-trans isomerase A, N-terminally processed]	CD	0.000112771	-0.735433	0.695113	0.154485	0.000159196	-1.25576			+
PPIB	W5QHU9	Peptidyl-prolyl cis-trans isomerase OS	P23284	Peptidyl-prolyl cis-trans isomerase B (PPIase B) (EC 5.2.1.8) (CYP-S1) (Cyclophilin B) (Rotamase B) (S-cyclophilin) (SCYLP)	CD	0.301347	0.30957	0.754454	-0.118852	5.97663e-06	-3.1252			+
PPIC	W5QC54	Peptidyl-prolyl cis-trans isomerase OS	P45877	Peptidyl-prolyl cis-trans isomerase C (PPIase C) (EC 5.2.1.8) (Cyclophilin C) (Rotamase C)	CD	0.901137	0.0595519	0.871992	-0.190549	0.00137462	-4.07695			+
PPID	W5P0Q5	Uncharacterized protein OS	Q08752	Peptidyl-prolyl cis-trans isomerase D (PPIase D) (EC 5.2.1.8) (40 kDa peptidyl-prolyl cis-trans isomerase) (Cyclophilin-40) (CYP-40) (Cyclophilin-related protein) (Rotamase D)	CD	0.864644	0.0646448	0.037384	-0.273236	0.000611428	-1.65395			+
PPIE	C5IWT5	Peptidyl-prolyl cis-trans isomerase E OS	Q9UNP9	Peptidyl-prolyl cis-trans isomerase E (PPIase E) (EC 5.2.1.8) (Cyclophilin E) (Cyclophilin-33) (Rotamase E)	CD	0.345265	-0.389306	0.425321	-0.52	0.458251	-0.410349
PPIH	W5QGW0	Peptidyl-prolyl cis-trans isomerase OS	O43447	Peptidyl-prolyl cis-trans isomerase H (PPIase H) (EC 5.2.1.8) (Rotamase H) (Small nuclear ribonucleoprotein particle-specific cyclophilin H) (CypH) (U-snRNP-associated cyclophilin SnuCyp-20) (USA-CYP)	CD	0.44092	-0.942478	0.150322	-1.34671	0.199085	-1.8461
PPIL1	W5PWX5	Peptidyl-prolyl cis-trans isomerase (Fragment) OS	Q9Y3C6	Peptidyl-prolyl cis-trans isomerase-like 1 (PPIase) (EC 5.2.1.8) (Rotamase PPIL1)	CD	0.00183194	-1.25464	0.106269	-0.742688	0.134027	-0.628458	+
PPIL3	C5ISB2	Peptidyl-prolyl cis-trans isomerase OS	Q9H2H8	Peptidyl-prolyl cis-trans isomerase-like 3 (PPIase) (EC 5.2.1.8) (Cyclophilin J) (CyPJ) (Cyclophilin-like protein PPIL3) (Rotamase PPIL3)	CD	0.0403198	-1.65463	0.545215	0.494783	0.330087	-0.724892
PPIL4	W5NXE7	Uncharacterized protein OS	Q8WUA2	Peptidyl-prolyl cis-trans isomerase-like 4 (PPIase) (EC 5.2.1.8) (Cyclophilin-like protein PPIL4) (Rotamase PPIL4)	CD	0.387543	-0.514123	0.472678	0.958259	0.000688448	-2.93683			+
PPL	W5P352	Uncharacterized protein (Fragment) OS	O60437	Periplakin (190 kDa paraneoplastic pemphigus antigen) (195 kDa cornified envelope precursor protein)	CD	8.22359e-05	-4.61583	0.724701	0.321181	0.504577	0.658452	+
PPM1A	W5QJ04	Uncharacterized protein OS	P35813	Protein phosphatase 1A (EC 3.1.3.16) (Protein phosphatase 2C isoform alpha) (PP2C-alpha) (Protein phosphatase IA)	CD	0.56999	-0.755725	0.393813	-0.575969	0.0722452	-2.06523			+
PPM1B	W5P8T5	Uncharacterized protein OS	O75688	Protein phosphatase 1B (EC 3.1.3.16) (Protein phosphatase 2C isoform beta) (PP2C-beta)	CD	0.0050218	-2.8272	0.105107	-0.617522	1.6289e-06	-4.225	+		+
PPM1F	W5Q1I8	Uncharacterized protein (Fragment) OS	P49593	Protein phosphatase 1F (EC 3.1.3.16) (Ca(2+)/calmodulin-dependent protein kinase phosphatase) (CaM-kinase phosphatase) (CaMKPase) (Partner of PIX 2) (Protein fem-2 homolog) (hFem-2)	CD	0.250524	-1.01008	0.160378	-1.32007	0.0669869	-1.88006			+
PPM1G	W5QDE0	Uncharacterized protein OS	O15355	Protein phosphatase 1G (EC 3.1.3.16) (Protein phosphatase 1C) (Protein phosphatase 2C isoform gamma) (PP2C-gamma) (Protein phosphatase magnesium-dependent 1 gamma)	CD	0.0629267	1.33592	0.891102	-0.0958611	0.00470473	-2.04624			+
PPM1J	W5QER2	Uncharacterized protein OS	Q5JR12	Protein phosphatase 1J (EC 3.1.3.16) (Protein phosphatase 2C isoform zeta) (PP2C-zeta)	CD	0.414242	0.557802	0.0393847	-1.50286	0.0724217	-1.6543			+
PPME1	W5PIE3	Uncharacterized protein (Fragment) OS	Q9Y570	Protein phosphatase methylesterase 1 (PME-1) (EC 3.1.1.89)	CD	0.699797	-0.384745	0.144742	-0.563142	0.00557267	-2.96192			+
PPP1CA	W5PNV2	Serine/threonine-protein phosphatase OS	P62136	Serine/threonine-protein phosphatase PP1-alpha catalytic subunit (PP-1A) (EC 3.1.3.16)	CD	0.603014	0.297405	0.405525	-0.477573	0.000572487	-1.60703			+
PPP1CB	W5QE45	Serine/threonine-protein phosphatase (Fragment) OS	P62140	Serine/threonine-protein phosphatase PP1-beta catalytic subunit (PP-1B) (PPP1CD) (EC 3.1.3.16) (EC 3.1.3.53)	CD	0.00153437	3.71857	0.187208	-0.459333	0.0823167	-0.672104	+
PPP1CC	W5QBP5	Uncharacterized protein OS	P36873	Serine/threonine-protein phosphatase PP1-gamma catalytic subunit (PP-1G) (EC 3.1.3.16) (Protein phosphatase 1C catalytic subunit)	CD	0.815947	-0.341887	0.0690511	4.01475	0.432075	-1.68419
PPP1R12A	W5Q0B6	Protein phosphatase 1 regulatory subunit 12 OS	O14974	Protein phosphatase 1 regulatory subunit 12A (Myosin phosphatase-targeting subunit 1) (Myosin phosphatase target subunit 1) (Protein phosphatase myosin-binding subunit)	CD	0.080574	-2.09257	0.154095	-0.406891	0.167928	-1.56327
PPP1R2	W5QGP7	Uncharacterized protein OS	P41236	Protein phosphatase inhibitor 2 (IPP-2)	CD	0.904667	0.174986	0.0866955	-1.71338	0.477787	-1.01353
PPP1R7	W5Q9D0	Uncharacterized protein (Fragment) OS	Q15435	Protein phosphatase 1 regulatory subunit 7 (Protein phosphatase 1 regulatory subunit 22)	CD	3.49037e-05	-1.8422	0.0444825	-0.38865	2.83255e-05	-1.97679	+		+
PPP1R9B	W5P548	Uncharacterized protein OS	Q96SB3	Neurabin-2 (Neurabin-II) (Protein phosphatase 1 regulatory subunit 9B) (Spinophilin)	CD	0.156539	1.31118	0.759654	-0.209727	0.235341	-1.32247
PPP2R2A	W5PJ95	Serine/threonine-protein phosphatase 2A 55 kDa regulatory subunit B OS	P63151	Serine/threonine-protein phosphatase 2A 55 kDa regulatory subunit B alpha isoform (PP2A subunit B isoform B55-alpha) (PP2A subunit B isoform PR55-alpha) (PP2A subunit B isoform R2-alpha) (PP2A subunit B isoform alpha)	CD	0.776864	-0.316125	0.226613	0.259873	0.19035	-0.876278
PPP2R4	W5PG83	Uncharacterized protein (Fragment) OS	Q15257	Serine/threonine-protein phosphatase 2A activator (EC 5.2.1.8) (PP2A, subunit B', PR53 isoform) (Phosphotyrosyl phosphatase activator) (PTPA) (Serine/threonine-protein phosphatase 2A regulatory subunit 4) (Serine/threonine-protein phosphatase 2A regulatory subunit B')	CD	0.169394	0.94333	0.0674379	-2.98617	0.0745584	2.3407			+
PPP2R5D	W5P3W2	Uncharacterized protein (Fragment) OS	Q14738	Serine/threonine-protein phosphatase 2A 56 kDa regulatory subunit delta isoform (PP2A B subunit isoform B'-delta) (PP2A B subunit isoform B56-delta) (PP2A B subunit isoform PR61-delta) (PP2A B subunit isoform R5-delta)	CD	0.402134	0.928072	0.186313	-1.01318	0.107233	-1.77886
PPP3CA	W5PVX8	Serine/threonine-protein phosphatase OS	Q08209	Serine/threonine-protein phosphatase 2B catalytic subunit alpha isoform (EC 3.1.3.16) (CAM-PRP catalytic subunit) (Calmodulin-dependent calcineurin A subunit alpha isoform)	CD	0.304755	-1.20131	0.0788119	-1.71679	0.00541758	-2.72031			+
PPP3R1	W5QF78	Uncharacterized protein OS	P63098	Calcineurin subunit B type 1 (Protein phosphatase 2B regulatory subunit 1) (Protein phosphatase 3 regulatory subunit B alpha isoform 1)	CD	0.0023788	-2.52572	0.448062	-1.24173	0.0454928	-2.90188	+		+
PPP4C	W5P1T4	Serine/threonine-protein phosphatase OS	P60510	Serine/threonine-protein phosphatase 4 catalytic subunit (PP4C) (Pp4) (EC 3.1.3.16) (Protein phosphatase X) (PP-X)	CD	0.184081	-1.18428	0.238039	-0.668667	0.000844582	-2.87264			+
PPP6R3	W5Q2M1	Uncharacterized protein OS	Q5H9R7	Serine/threonine-protein phosphatase 6 regulatory subunit 3 (SAPS domain family member 3) (Sporulation-induced transcript 4-associated protein SAPL)	CD	0.895744	-0.17954	0.087294	-1.61175	0.607628	-0.659618
PPT1	W5QG24	Uncharacterized protein (Fragment) OS	P50897	Palmitoyl-protein thioesterase 1 (PPT-1) (EC 3.1.2.22) (Palmitoyl-protein hydrolase 1)	CD	0.00208515	-2.76796	0.290913	-0.945076	0.000378342	-4.481	+		+
PPWD1	W5P8I0	Uncharacterized protein OS	Q96BP3	Peptidylprolyl isomerase domain and WD repeat-containing protein 1 (EC 5.2.1.8) (Spliceosome-associated cyclophilin)	CD	0.741532	0.120107	0.129829	-0.994781	0.0215574	-1.7656			+
PRDX1	W5NUE3	Uncharacterized protein OS	Q06830	Peroxiredoxin-1 (EC 1.11.1.15) (Natural killer cell-enhancing factor A) (NKEF-A) (Proliferation-associated gene protein) (PAG) (Thioredoxin peroxidase 2) (Thioredoxin-dependent peroxide reductase 2)	Redox	3.83967e-06	-1.31432	0.0201427	-0.737185	0.000516708	-1.3375	+		+
PRDX2	C8BKC5	Peroxiredoxin 2 OS	P32119	Peroxiredoxin-2 (EC 1.11.1.15) (Natural killer cell-enhancing factor B) (NKEF-B) (PRP) (Thiol-specific antioxidant protein) (TSA) (Thioredoxin peroxidase 1) (Thioredoxin-dependent peroxide reductase 1)	Redox	0.0835684	0.959168	0.156376	0.385774	0.169651	0.541873
PRDX3	W5NUN0	Uncharacterized protein OS	P30048	Thioredoxin-dependent peroxide reductase, mitochondrial (EC 1.11.1.15) (Antioxidant protein 1) (AOP-1) (HBC189) (Peroxiredoxin III) (Prx-III) (Peroxiredoxin-3) (Protein MER5 homolog)	CD	0.20438	0.867981	0.906376	0.108812	0.739707	-0.229732
PRDX4	W5Q532	Uncharacterized protein (Fragment) OS	Q13162	Peroxiredoxin-4 (EC 1.11.1.15) (Antioxidant enzyme AOE372) (AOE37-2) (Peroxiredoxin IV) (Prx-IV) (Thioredoxin peroxidase AO372) (Thioredoxin-dependent peroxide reductase A0372)	Redox	1.38148e-05	-1.46684	0.549525	-0.119939	6.41559e-07	-2.41474	+		+
PRDX5	L0CSP6	Peroxiredoxin-5 OS	P30044	Peroxiredoxin-5, mitochondrial (EC 1.11.1.15) (Alu corepressor 1) (Antioxidant enzyme B166) (AOEB166) (Liver tissue 2D-page spot 71B) (PLP) (Peroxiredoxin V) (Prx-V) (Peroxisomal antioxidant enzyme) (TPx type VI) (Thioredoxin peroxidase PMP20) (Thioredoxin reductase)	Redox	0.000926273	1.0871	0.865549	0.0497344	0.0418545	0.681707
Prdx6	M4T8F1	Peroxiredoxin 6 OS	P30041	Peroxiredoxin-6 (EC 1.11.1.15) (1-Cys peroxiredoxin) (1-Cys PRX) (24 kDa protein) (Acidic calcium-independent phospholipase A2) (aiPLA2) (EC 3.1.1.-) (Antioxidant protein 2) (Liver 2D page spot 40) (Non-selenium glutathione peroxidase) (NSGPx) (EC 1.11.1.9) (Red blood cells page spot 12)	Redox	0.000397824	-1.73569	0.361806	-0.28475	0.940609	0.03304	+
PRELP	W5NUA0	Uncharacterized protein OS	P51888	Prolargin (Proline-arginine-rich end leucine-rich repeat protein)	ECM	0.0281202	0.939121	0.0370584	-2.04022	1.78622e-07	6.16316			+
PREP	W5PNX6	Uncharacterized protein (Fragment) OS	P48147	Prolyl endopeptidase (PE) (EC 3.4.21.26) (Post-proline cleaving enzyme)	CD	0.102845	1.6516	0.441935	-0.574703	0.0501136	-1.78305			+
PREPL	W5P884	Uncharacterized protein OS	Q4J6C6	Prolyl endopeptidase-like (EC 3.4.21.-) (Prolylendopeptidase-like)	CD	0.95584	0.0360654	0.0871976	-0.994281	0.184255	-0.742074
PRG4	W5P880	Uncharacterized protein OS	Q92954	Proteoglycan 4 (Lubricin) (Megakaryocyte-stimulating factor) (Superficial zone proteoglycan) [Cleaved into: Proteoglycan 4 C-terminal part]	GS-DIFF	7.71624e-05	5.65133	0.32591	1.51596	0.182739	1.36446	+
PRIM1	W5PEB9	DNA primase OS	P49642	DNA primase small subunit (EC 2.7.7.-) (DNA primase 49 kDa subunit) (p49)	CD	0.884496	-0.104657	0.0588943	-1.23948	0.222568	-0.686815
PRKACA	W5P925	cAMP-dependent protein kinase catalytic subunit alpha OS	P17612	cAMP-dependent protein kinase catalytic subunit alpha (PKA C-alpha) (EC 2.7.11.11)	CD	0.00943037	-1.41018	0.130142	-2.27635	0.0363031	-2.48464			+
PRKAR1A	W5Q086	Uncharacterized protein OS	P10644	cAMP-dependent protein kinase type I-alpha regulatory subunit (Tissue-specific extinguisher 1) (TSE1) [Cleaved into: cAMP-dependent protein kinase type I-alpha regulatory subunit, N-terminally processed]	CD	0.000682818	-1.68836	0.26569	-0.509212	0.000526888	-1.84925	+		+
PRKAR2A	W5Q3N5	Uncharacterized protein (Fragment) OS	P13861	cAMP-dependent protein kinase type II-alpha regulatory subunit	CD	0.422165	0.781476	0.117206	-1.30264	0.214866	-1.01562
PRKAR2B	W5P4F9	Uncharacterized protein OS	P31323	cAMP-dependent protein kinase type II-beta regulatory subunit	CD	0.480211	0.627116	0.583058	-0.318311	0.495853	-0.64229
PRKCDBP	W5QBF8	Uncharacterized protein OS	Q969G5	Protein kinase C delta-binding protein (Cavin-3) (Serum deprivation response factor-related gene product that binds to C-kinase) (hSRBC)	CD	0.0022938	-0.857054	0.0140559	1.16965	0.00940236	1.2381			+
PRKCI	W5NQ81	Uncharacterized protein OS	P41743	Protein kinase C iota type (EC 2.7.11.13) (Atypical protein kinase C-lambda/iota) (PRKC-lambda/iota) (aPKC-lambda/iota) (nPKC-iota)	CD	0.866473	-0.109582	0.425463	-0.676991	0.685729	-0.372251
PRKCSH	W5QAL0	Uncharacterized protein OS	P14314	Glucosidase 2 subunit beta (80K-H protein) (Glucosidase II subunit beta) (Protein kinase C substrate 60.1 kDa protein heavy chain) (PKCSH)	CD	0.327024	0.57058	0.391878	-0.389194	0.000375697	-2.64661			+
PRMT1	W5PV62	Uncharacterized protein OS	Q99873	Protein arginine N-methyltransferase 1 (EC 2.1.1.319) (Histone-arginine N-methyltransferase PRMT1) (Interferon receptor 1-bound protein 4)	CD	0.0173126	2.56185	0.703601	-0.313225	0.0132319	-2.67471	+		+
PRMT5	W5QDN6	Protein arginine N-methyltransferase 5 OS	O14744	Protein arginine N-methyltransferase 5 (EC 2.1.1.320) (72 kDa ICln-binding protein) (Histone-arginine N-methyltransferase PRMT5) (Jak-binding protein 1) (Shk1 kinase-binding protein 1 homolog) (SKB1 homolog) (SKB1Hs) [Cleaved into: Protein arginine N-methyltransferase 5, N-terminally processed]	CD	0.0771909	-2.12358	0.955268	0.0535835	5.58452e-05	-3.638			+
PROC	W5Q3K6	Uncharacterized protein OS	P04070	Vitamin K-dependent protein C (EC 3.4.21.69) (Anticoagulant protein C) (Autoprothrombin IIA) (Blood coagulation factor XIV) [Cleaved into: Vitamin K-dependent protein C light chain; Vitamin K-dependent protein C heavy chain; Activation peptide]	IST	0.710811	0.0599871	0.166282	0.883495	0.0118036	1.49697			+
PROSC	W5NRI6	Uncharacterized protein (Fragment) OS	O94903	Proline synthase co-transcribed bacterial homolog protein	CD	0.000436743	-3.89111	0.118612	-1.4441	0.506573	-0.741419	+
PRPF19	W5Q1Z7	Uncharacterized protein OS	Q9UMS4	Pre-mRNA-processing factor 19 (EC 6.3.2.-) (Nuclear matrix protein 200) (PRP19/PSO4 homolog) (hPso4) (Senescence evasion factor)	CD	0.635617	0.59035	0.415037	0.433282	0.158974	-1.57699
PRPF4	W5P8L5	Uncharacterized protein (Fragment) OS	O43172	U4/U6 small nuclear ribonucleoprotein Prp4 (PRP4 homolog) (hPrp4) (U4/U6 snRNP 60 kDa protein) (WD splicing factor Prp4)	CD	0.0832715	-0.976399	0.311298	-0.597687	0.00366127	-1.99305			+
PRPF4B	W5NQX9	Uncharacterized protein OS	Q13523	Serine/threonine-protein kinase PRP4 homolog (EC 2.7.11.1) (PRP4 kinase) (PRP4 pre-mRNA-processing factor 4 homolog)	CD	0.0842811	-2.5109	0.544036	-0.583083	0.0226717	-3.26252			+
PRPS1	W5QBE9	Uncharacterized protein OS	P60891	Ribose-phosphate pyrophosphokinase 1 (EC 2.7.6.1) (PPRibP) (Phosphoribosyl pyrophosphate synthase I) (PRS-I)	CD	0.318221	1.15914	0.119319	-2.22862	0.220453	-2.17403
PRPSAP1	W5PC18	Uncharacterized protein (Fragment) OS	Q14558	Phosphoribosyl pyrophosphate synthase-associated protein 1 (PRPP synthase-associated protein 1) (39 kDa phosphoribosypyrophosphate synthase-associated protein) (PAP39)	CD	0.365445	0.688451	0.865741	-0.152868	0.688086	-0.245192
PRPSAP2	W5QAZ0	Uncharacterized protein OS	O60256	Phosphoribosyl pyrophosphate synthase-associated protein 2 (PRPP synthase-associated protein 2) (41 kDa phosphoribosypyrophosphate synthetase-associated protein) (PAP41)	CD	0.183847	-1.33241	0.395847	-1.13967	0.0282039	-2.9836			+
PRRC1	W5Q8M1	Uncharacterized protein OS	Q96M27	Protein PRRC1 (Proline-rich and coiled-coil-containing protein 1)	CD	0.0597995	-1.15787	0.565966	-0.479204	0.000341749	-3.25905			+
PRSS35	W5QFD1	Uncharacterized protein OS	Q8N3Z0	Inactive serine protease 35	GS-IIR-PP	0.246274	-1.73635	0.412295	-0.66922	0.023489	-3.0963			+
PRTN3	W5PIW6	Uncharacterized protein OS	P24158	Myeloblastin (EC 3.4.21.76) (AGP7) (C-ANCA antigen) (Leukocyte proteinase 3) (PR-3) (PR3) (Neutrophil proteinase 4) (NP-4) (P29) (Wegener autoantigen)	GS-IIR-PP	3.03102e-08	5.89	0.0718107	-1.675	5.14865e-07	6.04271	+		+
PRUNE	W5QIC3	Uncharacterized protein OS	Q86TP1	Protein prune homolog (hPrune) (EC 3.6.1.1) (Drosophila-related expressed sequence 17) (DRES-17) (DRES17) (HTcD37)	CD	0.774005	0.272548	0.203517	-1.04098	0.635492	-0.524957
PSAP	W5PAJ2	Uncharacterized protein OS	P07602	Prosaposin (Proactivator polypeptide) [Cleaved into: Saposin-A (Protein A); Saposin-B-Val; Saposin-B (Cerebroside sulfate activator) (CSAct) (Dispersin) (Sphingolipid activator protein 1) (SAP-1) (Sulfatide/GM1 activator); Saposin-C (A1 activator) (Co-beta-glucosidase) (Glucosylceramidase activator) (Sphingolipid activator protein 2) (SAP-2); Saposin-D (Component C) (Protein C)]	GS-IIR	0.279793	0.340317	0.943679	-0.0446078	0.386678	0.575749
PSAT1	W5PS11	Phosphoserine aminotransferase (Fragment) OS	Q9Y617	Phosphoserine aminotransferase (EC 2.6.1.52) (Phosphohydroxythreonine aminotransferase) (PSAT)	CD	0.598722	0.659213	0.134074	-1.89362	0.0671126	-2.61379			+
PSIP1	W5PX46	Uncharacterized protein OS	O75475	PC4 and SFRS1-interacting protein (CLL-associated antigen KW-7) (Dense fine speckles 70 kDa protein) (DFS 70) (Lens epithelium-derived growth factor) (Transcriptional coactivator p75/p52)	CD	0.194244	1.22219	0.783553	-0.173899	0.000484684	-3.12273			+
PSMA1	W5P9U4	Proteasome subunit alpha type OS	P25786	Proteasome subunit alpha type-1 (EC 3.4.25.1) (30 kDa prosomal protein) (PROS-30) (Macropain subunit C2) (Multicatalytic endopeptidase complex subunit C2) (Proteasome component C2) (Proteasome nu chain)	CD	0.0137469	-0.853338	0.779848	0.0946627	3.2571e-06	-1.63962			+
PSMA2	K4P231	Proteasome subunit alpha type (Fragment) OS	P25787	Proteasome subunit alpha type-2 (EC 3.4.25.1) (Macropain subunit C3) (Multicatalytic endopeptidase complex subunit C3) (Proteasome component C3)	CD	0.0196875	2.82559	0.780857	-0.380043	0.667218	-0.644319	+
PSMA3	W5QIY3	Proteasome subunit alpha type OS	P25788	Proteasome subunit alpha type-3 (EC 3.4.25.1) (Macropain subunit C8) (Multicatalytic endopeptidase complex subunit C8) (Proteasome component C8)	CD	0.380551	0.383893	0.207671	0.433306	0.00122916	-1.36814			+
PSMA4	W5NS93	Proteasome subunit alpha type OS	P25789	Proteasome subunit alpha type-4 (EC 3.4.25.1) (Macropain subunit C9) (Multicatalytic endopeptidase complex subunit C9) (Proteasome component C9) (Proteasome subunit L)	CD	0.000261984	-0.419698	0.989043	-0.00517972	0.0284195	-0.819249
PSMA5	W5QD30	Proteasome subunit alpha type OS	P28066	Proteasome subunit alpha type-5 (EC 3.4.25.1) (Macropain zeta chain) (Multicatalytic endopeptidase complex zeta chain) (Proteasome zeta chain)	CD	0.699987	-0.288792	0.0888587	-0.98676	0.120821	-1.46035
PSMA6	W5PC09	Proteasome subunit alpha type OS	P60900	Proteasome subunit alpha type-6 (EC 3.4.25.1) (27 kDa prosomal protein) (PROS-27) (p27K) (Macropain iota chain) (Multicatalytic endopeptidase complex iota chain) (Proteasome iota chain)	CD	0.0306362	1.08283	0.84451	-0.0632035	0.00661729	-1.14919			+
PSMA7	W5PZ65	Uncharacterized protein (Fragment) OS	O14818	Proteasome subunit alpha type-7 (EC 3.4.25.1) (Proteasome subunit RC6-1) (Proteasome subunit XAPC7)	CD	0.220344	-0.188587	0.903874	-0.0178407	1.48775e-06	-1.30865			+
PSMB1	W5P500	Proteasome subunit beta type OS	P20618	Proteasome subunit beta type-1 (EC 3.4.25.1) (Macropain subunit C5) (Multicatalytic endopeptidase complex subunit C5) (Proteasome component C5) (Proteasome gamma chain)	CD	0.00376529	-1.29477	0.0344033	-0.25301	0.000699556	-1.52082			+
PSMB2	W5QE19	Proteasome subunit beta type OS	P49721	Proteasome subunit beta type-2 (EC 3.4.25.1) (Macropain subunit C7-I) (Multicatalytic endopeptidase complex subunit C7-I) (Proteasome component C7-I)	CD	0.301083	0.917547	0.255215	-1.32504	0.650564	-0.495368
PSMB3	W5PJC2	Proteasome subunit beta type OS	P49720	Proteasome subunit beta type-3 (EC 3.4.25.1) (Proteasome chain 13) (Proteasome component C10-II) (Proteasome theta chain)	CD	0.0298822	-1.78055	0.885606	0.0987679	0.201414	-0.62962
PSMB4	W5QIL2	Proteasome subunit beta type OS	P28070	Proteasome subunit beta type-4 (EC 3.4.25.1) (26 kDa prosomal protein) (HsBPROS26) (PROS-26) (Macropain beta chain) (Multicatalytic endopeptidase complex beta chain) (Proteasome beta chain) (Proteasome chain 3) (HsN3)	CD	0.879357	0.174538	0.789805	-0.19113	0.0487539	-1.91967			+
PSMB5	W5QDM2	Proteasome subunit beta type OS	P28074	Proteasome subunit beta type-5 (EC 3.4.25.1) (Macropain epsilon chain) (Multicatalytic endopeptidase complex epsilon chain) (Proteasome chain 6) (Proteasome epsilon chain) (Proteasome subunit MB1) (Proteasome subunit X)	CD	0.00361268	-1.94686	0.0355579	-1.1669	0.112418	-0.965824	+
PSMB6	W5P7G7	Proteasome subunit beta type OS	P28072	Proteasome subunit beta type-6 (EC 3.4.25.1) (Macropain delta chain) (Multicatalytic endopeptidase complex delta chain) (Proteasome delta chain) (Proteasome subunit Y)	CD	4.32876e-07	3.31488	0.0068127	1.74843	0.865075	0.0577914	+
PSMB7	W5PVU5	Proteasome subunit beta type OS	Q99436	Proteasome subunit beta type-7 (EC 3.4.25.1) (Macropain chain Z) (Multicatalytic endopeptidase complex chain Z) (Proteasome subunit Z)	CD	0.0962014	1.96865	0.0729736	-1.43165	0.368028	-1.1667
PSMC1	W5NZR9	Uncharacterized protein OS	P62191	26S protease regulatory subunit 4 (P26s4) (26S proteasome AAA-ATPase subunit RPT2) (Proteasome 26S subunit ATPase 1)		0.0859085	1.3629	0.84683	-0.112406	0.00379715	-2.41648			+
PSMC2	W5QCP6	Uncharacterized protein (Fragment) OS	P35998	26S protease regulatory subunit 7 (26S proteasome AAA-ATPase subunit RPT1) (Proteasome 26S subunit ATPase 2) (Protein MSS1)		0.224891	1.20624	0.543831	0.136455	4.63582e-06	-1.36819			+
PSMC3	W5P9K6	Uncharacterized protein (Fragment) OS	P17980	26S protease regulatory subunit 6A (26S proteasome AAA-ATPase subunit RPT5) (Proteasome 26S subunit ATPase 3) (Proteasome subunit P50) (Tat-binding protein 1) (TBP-1)		0.295948	1.23613	0.8231	0.0930748	0.00028079	-1.82992			+
PSMC4	W5P8Z3	Uncharacterized protein OS	P43686	26S protease regulatory subunit 6B (26S proteasome AAA-ATPase subunit RPT3) (MB67-interacting protein) (MIP224) (Proteasome 26S subunit ATPase 4) (Tat-binding protein 7) (TBP-7)		0.275098	-0.525812	0.952334	0.0335623	0.00184237	-1.88234			+
PSMC5	W5PW97	Uncharacterized protein (Fragment) OS	P62195	26S protease regulatory subunit 8 (26S proteasome AAA-ATPase subunit RPT6) (Proteasome 26S subunit ATPase 5) (Proteasome subunit p45) (Thyroid hormone receptor-interacting protein 1) (TRIP1) (p45/SUG)		0.504529	-0.692843	0.481958	0.451305	0.0101965	-2.98648			+
PSMC6	W5Q805	Uncharacterized protein OS	P62333	26S protease regulatory subunit 10B (26S proteasome AAA-ATPase subunit RPT4) (Proteasome 26S subunit ATPase 6) (Proteasome subunit p42)		0.265932	-0.34365	0.590098	0.161168	0.000108267	-1.73939			+
PSMD1	W5QHM6	Uncharacterized protein (Fragment) OS	Q99460	26S proteasome non-ATPase regulatory subunit 1 (26S proteasome regulatory subunit RPN2) (26S proteasome regulatory subunit S1) (26S proteasome subunit p112)		0.364288	-0.69795	0.264218	-1.10991	0.0344295	-2.52911			+
PSMD10	W5NY88	Uncharacterized protein (Fragment) OS	O75832	26S proteasome non-ATPase regulatory subunit 10 (26S proteasome regulatory subunit p28) (Gankyrin) (p28(GANK))	CD	0.635689	-0.708196	0.918688	0.0594254	0.00351425	-4.28368			+
PSMD11	W5PLB9	Uncharacterized protein (Fragment) OS	O00231	26S proteasome non-ATPase regulatory subunit 11 (26S proteasome regulatory subunit RPN6) (26S proteasome regulatory subunit S9) (26S proteasome regulatory subunit p44.5)		0.109061	1.06587	0.890462	0.0702216	0.000789251	-2.13116			+
PSMD12	W5Q2N2	Uncharacterized protein OS	O00232	26S proteasome non-ATPase regulatory subunit 12 (26S proteasome regulatory subunit RPN5) (26S proteasome regulatory subunit p55)	CD	0.287556	0.901066	0.982274	-0.0195201	0.015425	-2.73559			+
PSMD13	W5PFU1	Uncharacterized protein OS	Q9UNM6	26S proteasome non-ATPase regulatory subunit 13 (26S proteasome regulatory subunit RPN9) (26S proteasome regulatory subunit S11) (26S proteasome regulatory subunit p40.5)	CD	0.0157231	2.09135	0.295609	-1.26502	0.329139	-0.948351	+
PSMD14	W5P9R3	Uncharacterized protein OS	O00487	26S proteasome non-ATPase regulatory subunit 14 (EC 3.4.19.-) (26S proteasome regulatory subunit RPN11) (26S proteasome-associated PAD1 homolog 1)	CD	0.975323	0.0305258	0.722638	0.133052	0.000221775	-4.52614			+
PSMD2	W5QHD8	Uncharacterized protein OS	Q13200	26S proteasome non-ATPase regulatory subunit 2 (26S proteasome regulatory subunit RPN1) (26S proteasome regulatory subunit S2) (26S proteasome subunit p97) (Protein 55.11) (Tumor necrosis factor type 1 receptor-associated protein 2)	CD	0.17905	0.855276	0.267509	-0.946023	0.00654851	-2.8154			+
PSMD3	W5PSI1	Uncharacterized protein OS	O43242	26S proteasome non-ATPase regulatory subunit 3 (26S proteasome regulatory subunit RPN3) (26S proteasome regulatory subunit S3) (Proteasome subunit p58)	CD	0.649895	-0.268651	0.326674	-0.401147	0.0052483	-2.17306			+
PSMD4	A7UHZ2	Proteasome 26S non-ATPase subunit 4 OS	P55036	26S proteasome non-ATPase regulatory subunit 4 (26S proteasome regulatory subunit RPN10) (26S proteasome regulatory subunit S5A) (Antisecretory factor 1) (AF) (ASF) (Multiubiquitin chain-binding protein)	CD	0.00248757	-1.5922	0.649829	-0.110552	0.000161115	-2.05528	+		+
PSMD5	W5P6M2	Uncharacterized protein OS	Q16401	26S proteasome non-ATPase regulatory subunit 5 (26S protease subunit S5 basic) (26S proteasome subunit S5B)		0.326254	0.70182	0.165219	-1.60823	0.00706175	-3.73888			+
PSMD6	W5PNT5	Uncharacterized protein OS	Q15008	26S proteasome non-ATPase regulatory subunit 6 (26S proteasome regulatory subunit RPN7) (26S proteasome regulatory subunit S10) (Breast cancer-associated protein SGA-113M) (Phosphonoformate immuno-associated protein 4) (Proteasome regulatory particle subunit p44S10) (p42A)		0.0272495	-1.42236	0.939603	-0.0400642	0.0025799	-2.3228			+
PSMD7	W5P0D5	Uncharacterized protein OS	P51665	26S proteasome non-ATPase regulatory subunit 7 (26S proteasome regulatory subunit RPN8) (26S proteasome regulatory subunit S12) (Mov34 protein homolog) (Proteasome subunit p40)	CD	0.529557	-0.668274	0.453552	0.656656	0.000616216	-4.73721			+
PSMD8	W5P6G0	Uncharacterized protein (Fragment) OS	P48556	26S proteasome non-ATPase regulatory subunit 8 (26S proteasome regulatory subunit RPN12) (26S proteasome regulatory subunit S14) (p31)		0.858206	0.195391	0.961267	-0.0236975	0.64973	-0.375782
PSMD9	W5PSC3	Uncharacterized protein OS	O00233	26S proteasome non-ATPase regulatory subunit 9 (26S proteasome regulatory subunit p27)		0.309254	-0.811092	0.0330129	-0.356048	0.0457817	-1.74413			+
PSME1	W5QD49	Uncharacterized protein OS	Q06323	Proteasome activator complex subunit 1 (11S regulator complex subunit alpha) (REG-alpha) (Activator of multicatalytic protease subunit 1) (Interferon gamma up-regulated I-5111 protein) (IGUP I-5111) (Proteasome activator 28 subunit alpha) (PA28a) (PA28alpha)	CD	0.0611397	1.26169	0.791094	0.0980301	0.0049174	-0.97682			+
PSME2	W5QD41	Uncharacterized protein OS	Q9UL46	Proteasome activator complex subunit 2 (11S regulator complex subunit beta) (REG-beta) (Activator of multicatalytic protease subunit 2) (Proteasome activator 28 subunit beta) (PA28b) (PA28beta)	CD	0.00138154	3.93101	0.166831	-0.921816	0.959733	-0.0366742	+
PSME3	W5P0N8	Uncharacterized protein OS	P61289	Proteasome activator complex subunit 3 (11S regulator complex subunit gamma) (REG-gamma) (Activator of multicatalytic protease subunit 3) (Ki nuclear autoantigen) (Proteasome activator 28 subunit gamma) (PA28g) (PA28gamma)	CD	0.0199764	2.4451	0.79941	0.183959	0.00340369	-1.64599	+		+
PSMF1	W5QBW1	Uncharacterized protein OS	Q92530	Proteasome inhibitor PI31 subunit (hPI31)	CD	0.272306	1.38702	0.535869	-0.19679	0.602294	-0.440355
PSMG3	W5P5P8	Uncharacterized protein OS	Q9BT73	Proteasome assembly chaperone 3 (PAC-3) (hPAC3)	CD	0.282638	1.00397	0.869635	-0.127436	0.00217253	-4.01802			+
PSMG4	W5NTE2	Uncharacterized protein (Fragment) OS	Q5JS54	Proteasome assembly chaperone 4 (PAC-4) (hPAC4)	CD	0.0815241	1.79439	0.249111	-1.26052	0.668461	-0.584778
PSPC1	W5PXM3	Uncharacterized protein OS	Q8WXF1	Paraspeckle component 1 (Paraspeckle protein 1)	CD	0.464727	0.975762	0.973509	0.020071	0.00120513	-2.80229			+
PTBP1	W5PI44	Uncharacterized protein OS	P26599	Polypyrimidine tract-binding protein 1 (PTB) (57 kDa RNA-binding protein PPTB-1) (Heterogeneous nuclear ribonucleoprotein I) (hnRNP I)	CD	0.000629943	2.00607	0.412117	-0.500175	0.000292013	-1.78152	+		+
PTER	W5PGQ7	Uncharacterized protein OS	Q96BW5	Phosphotriesterase-related protein (EC 3.1.-.-) (Parathion hydrolase-related protein) (hPHRP)	CD	0.0152321	-1.39148	0.125322	-0.971489	0.0110501	-1.20549			+
PTGDS	Q9XSM0	Prostaglandin-H2 D-isomerase OS	P41222	Prostaglandin-H2 D-isomerase (EC 5.3.99.2) (Beta-trace protein) (Cerebrin-28) (Glutathione-independent PGD synthase) (Lipocalin-type prostaglandin-D synthase) (Prostaglandin-D2 synthase) (PGD2 synthase) (PGDS) (PGDS2)	CD	0.000735871	-6.19764	0.756702	-0.443624	0.485035	-1.04134	+
PTGES3	W5PEM1	Uncharacterized protein (Fragment) OS	Q15185	Prostaglandin E synthase 3 (EC 5.3.99.3) (Cytosolic prostaglandin E2 synthase) (cPGES) (Hsp90 co-chaperone) (Progesterone receptor complex p23) (Telomerase-binding protein p23)	CD	0.00669637	-0.542017	0.261787	-0.250764	0.0030998	-0.935038			+
PTGES3L	W5P212	Uncharacterized protein OS	E9PB15	Putative protein PTGES3L (Prostaglandin E synthase 3-like)	CD	0.544954	-0.740202	0.245498	-0.367039	0.00488972	-3.48486			+
PTGFRN	W5QG98	Uncharacterized protein (Fragment) OS	Q9P2B2	Prostaglandin F2 receptor negative regulator (CD9 partner 1) (CD9P-1) (Glu-Trp-Ile EWI motif-containing protein F) (EWI-F) (Prostaglandin F2-alpha receptor regulatory protein) (Prostaglandin F2-alpha receptor-associated protein) (CD antigen CD315)	CD	0.491202	-0.554449	0.297925	-1.04133	0.00482915	-2.66886			+
PTGR1	W5P9M2	Uncharacterized protein OS	Q14914	Prostaglandin reductase 1 (PRG-1) (EC 1.3.1.-) (15-oxoprostaglandin 13-reductase) (EC 1.3.1.48) (NADP-dependent leukotriene B4 12-hydroxydehydrogenase) (EC 1.3.1.74)	CD	0.000457967	-1.91768	0.0728721	-0.93661	0.000123546	-2.09848	+		+
PTGR2	W5NRG0	Uncharacterized protein OS	Q8N8N7	Prostaglandin reductase 2 (PRG-2) (EC 1.3.1.48) (15-oxoprostaglandin 13-reductase) (Zinc-binding alcohol dehydrogenase domain-containing protein 1)	CD	0.040086	-3.14696	0.0065207	-1.3493	0.294805	-1.46439	+
PTK2	W5NZQ9	Uncharacterized protein OS	Q05397	Focal adhesion kinase 1 (FADK 1) (EC 2.7.10.2) (Focal adhesion kinase-related nonkinase) (FRNK) (Protein phosphatase 1 regulatory subunit 71) (PPP1R71) (Protein-tyrosine kinase 2) (p125FAK) (pp125FAK)	CD	0.0975062	-1.18576	0.566387	-0.164888	0.0398569	-1.52757			+
PTK7	W5P6M6	Uncharacterized protein (Fragment) OS	Q13308	Inactive tyrosine-protein kinase 7 (Colon carcinoma kinase 4) (CCK-4) (Protein-tyrosine kinase 7) (Pseudo tyrosine kinase receptor 7) (Tyrosine-protein kinase-like 7)	CD	0.0336835	0.860197	0.875939	-0.0504287	1.0629e-07	-5.16675			+
PTPN11	W5PIJ6	Tyrosine-protein phosphatase non-receptor type OS	Q06124	Tyrosine-protein phosphatase non-receptor type 11 (EC 3.1.3.48) (Protein-tyrosine phosphatase 1D) (PTP-1D) (Protein-tyrosine phosphatase 2C) (PTP-2C) (SH-PTP2) (SHP-2) (Shp2) (SH-PTP3)	CD	0.770266	0.27012	0.14391	-1.19565	0.0227774	-2.85047			+
PTPN6	W5P4P3	Tyrosine-protein phosphatase non-receptor type OS	P29350	Tyrosine-protein phosphatase non-receptor type 6 (EC 3.1.3.48) (Hematopoietic cell protein-tyrosine phosphatase) (Protein-tyrosine phosphatase 1C) (PTP-1C) (Protein-tyrosine phosphatase SHP-1) (SH-PTP1)	CD	0.135885	0.409165	0.481571	-0.569138	0.00503076	2.69294			+
PTPRD	W5PWC2	Uncharacterized protein OS	P23468	Receptor-type tyrosine-protein phosphatase delta (Protein-tyrosine phosphatase delta) (R-PTP-delta) (EC 3.1.3.48)	CD	0.275036	-0.704321	0.682208	0.248519	0.0787097	-1.26823
PTRF	W5NUT0	Uncharacterized protein (Fragment) OS	Q6NZI2	Polymerase I and transcript release factor (Cavin-1)	CD	1.69898e-05	-1.60821	0.00172773	0.937676	0.0313259	0.594294	+
PTRHD1	W5Q9I7	Uncharacterized protein OS	Q6GMV3	Putative peptidyl-tRNA hydrolase PTRHD1 (EC 3.1.1.29) (Peptidyl-tRNA hydrolase domain-containing protein 1)	CD	0.538926	-0.685687	0.0767128	-1.87009	0.477946	-0.881771
PTX3	W5NXM6	Uncharacterized protein OS	P26022	Pentraxin-related protein PTX3 (Pentaxin-related protein PTX3) (Tumor necrosis factor alpha-induced protein 5) (TNF alpha-induced protein 5) (Tumor necrosis factor-inducible gene 14 protein) (TSG-14)	IST	0.000264761	4.47288	0.0125253	2.22114	0.335009	0.696626	+
PUF60	W5Q3Z7	Uncharacterized protein (Fragment) OS	Q9UHX1	Poly(U)-binding-splicing factor PUF60 (60 kDa poly(U)-binding-splicing factor) (FUSE-binding protein-interacting repressor) (FBP-interacting repressor) (Ro-binding protein 1) (RoBP1) (Siah-binding protein 1) (Siah-BP1)	CD	0.194747	1.35276	0.13635	-0.94162	0.0034461	-2.2592			+
PUM1	W5NV08	Uncharacterized protein OS	Q14671	Pumilio homolog 1 (HsPUM) (Pumilio-1)	CD	0.620219	-0.312711	0.689692	0.323044	0.0786697	-1.44283
PVALB	W5QCI5	Uncharacterized protein OS	P20472	Parvalbumin alpha	CD	0.223753	-1.16695	0.349779	-1.22465	0.734699	-0.255864
PXDN	W5P5G3	Uncharacterized protein (Fragment) OS	Q92626	Peroxidasin homolog (EC 1.11.1.7) (Melanoma-associated antigen MG50) (Vascular peroxidase 1) (p53-responsive gene 2 protein)	CD	0.0516886	-0.727363	0.448207	0.403733	0.0077738	-1.24581			+
PYCARD	W5PGJ7	Uncharacterized protein OS	Q9ULZ3	Apoptosis-associated speck-like protein containing a CARD (hASC) (Caspase recruitment domain-containing protein 5) (PYD and CARD domain-containing protein) (Target of methylation-induced silencing 1)	CD	0.65724	0.219432	0.75082	-0.278076	0.523187	0.578154
PYCR1	W5Q8L1	Pyrroline-5-carboxylate reductase OS	P32322	Pyrroline-5-carboxylate reductase 1, mitochondrial (P5C reductase 1) (P5CR 1) (EC 1.5.1.2)	CD	0.687501	-0.281094	0.698643	0.360684	0.00133909	-3.19448			+
PYGB	Q5MIB6	Glycogen phosphorylase, brain form OS	P11216	Glycogen phosphorylase, brain form (EC 2.4.1.1)	CD	0.000298639	-2.29034	0.598571	-0.357095	0.112222	-0.87862	+
PYGL	Q5MIB5	Glycogen phosphorylase, liver form OS	P06737	Glycogen phosphorylase, liver form (EC 2.4.1.1)	CD	0.000426623	0.707142	0.85576	0.0492458	0.00243695	1.03516			+
PYGM	O18751	Glycogen phosphorylase, muscle form OS	P11217	Glycogen phosphorylase, muscle form (EC 2.4.1.1) (Myophosphorylase)	CD	0.0147107	1.48628	0.206111	-1.68444	0.224186	-1.23184
QARS	W5Q0S2	Uncharacterized protein OS	P47897	Glutamine--tRNA ligase (EC 6.1.1.18) (Glutaminyl-tRNA synthetase) (GlnRS)	CD	0.00271076	2.89528	0.278739	-1.13097	0.810171	-0.243312	+
QDPR	W5PKX5	Uncharacterized protein OS	P09417	Dihydropteridine reductase (EC 1.5.1.34) (HDHPR) (Quinoid dihydropteridine reductase) (Short chain dehydrogenase/reductase family 33C member 1)	CD	1.32691e-05	-1.89645	0.0589475	-0.816259	0.0167166	-1.07755	+		+
QSOX1	W5Q9K1	Sulfhydryl oxidase OS	O00391	Sulfhydryl oxidase 1 (hQSOX) (EC 1.8.3.2) (Quiescin Q6)	CD	0.00343441	0.856332	0.2896	-0.702693	0.120743	-0.971455
QTRT1	W5Q6K2	Queuine tRNA-ribosyltransferase OS	Q9BXR0	Queuine tRNA-ribosyltransferase catalytic subunit 1 (EC 2.4.2.29) (Guanine insertion enzyme) (tRNA-guanine transglycosylase)	CD	0.0613672	-1.81502	0.11084	-1.3365	0.00969197	-2.86219			+
RAB10	W5QAY5	Uncharacterized protein OS	P61026	Ras-related protein Rab-10	CD	0.688965	-0.285968	0.82837	-0.151765	0.258162	-1.02402
RAB11B	W5P0V5	Uncharacterized protein (Fragment) OS	Q15907	Ras-related protein Rab-11B (GTP-binding protein YPT3)	CD	0.562042	0.270553	0.0174038	-1.24241	0.177701	-0.736661
RAB11FIP5	W5PPY9	Uncharacterized protein (Fragment) OS	Q9BXF6	Rab11 family-interacting protein 5 (Rab11-FIP5) (Gamma-SNAP-associated factor 1) (Gaf-1) (Phosphoprotein pp75) (Rab11-interacting protein Rip11)	CD	0.658664	-0.293676	0.0745604	-1.42425	0.596285	-0.395251
RAB14	W5P645	Uncharacterized protein OS	P61106	Ras-related protein Rab-14	CD	0.463663	0.794977	0.203021	-0.571317	0.00191603	-2.4907			+
RAB18	W5Q3W4	Uncharacterized protein OS	Q9NP72	Ras-related protein Rab-18	CD	0.00852739	1.94281	0.0736289	-0.493474	0.00364523	-0.596581	+
RAB1B	W5P010	Uncharacterized protein (Fragment) OS	Q9H0U4	Ras-related protein Rab-1B	CD	0.560255	-0.374389	0.494127	-0.671565	0.812058	-0.199549
RAB21	W5P3L8	Uncharacterized protein (Fragment) OS	Q9UL25	Ras-related protein Rab-21	CD	0.175229	-0.602851	0.408223	-0.628249	0.000406174	-1.95037			+
RAB23	W5P6W0	Uncharacterized protein OS	Q9ULC3	Ras-related protein Rab-23	CD	0.025026	-1.00596	0.990998	-0.00876141	7.41272e-07	-3.93396			+
RAB2A	W5Q3E3	Uncharacterized protein OS	P61019	Ras-related protein Rab-2A	CD	0.590906	-0.491087	0.0374004	-1.03896	0.000225711	-3.51915			+
RAB2B	W5QED1	Uncharacterized protein (Fragment) OS	Q8WUD1	Ras-related protein Rab-2B	CD	0.378854	-1.1193	0.276798	-1.82456	0.0320684	-3.41055			+
RAB3GAP2	W5PSY5	Uncharacterized protein OS	Q9H2M9	Rab3 GTPase-activating protein non-catalytic subunit (RGAP-iso) (Rab3 GTPase-activating protein 150 kDa subunit) (Rab3-GAP p150) (Rab3-GAP150) (Rab3-GAP regulatory subunit)	CD	0.343902	-0.580395	0.457036	-0.47085	0.172452	-0.857928
RAB5B	W5PLV3	Uncharacterized protein (Fragment) OS	P61020	Ras-related protein Rab-5B	CD	0.424221	0.84243	0.17101	-0.804926	0.000854497	-1.19873			+
RAB5C	W5QBQ8	Uncharacterized protein OS	P51148	Ras-related protein Rab-5C (L1880) (RAB5L)	CD	0.594682	0.649397	0.249678	-1.01818	0.297823	-1.4935
RAB6A	W5PDR1	Uncharacterized protein OS	P20340	Ras-related protein Rab-6A (Rab-6)	CD	0.00471654	0.853788	0.152692	-0.417321	1.10306e-05	-1.65105			+
RAB7A	B2LYK6	RAS oncogene family-like 7A OS	P51149	Ras-related protein Rab-7a	CD	0.000639214	-0.811324	0.746923	-0.217965	0.000594549	-1.4647			+
RAB8A	C5IJ83	RAB8A OS	P61006	Ras-related protein Rab-8A (Oncogene c-mel)	CD	0.182779	-0.849525	0.120496	-0.801052	0.000660351	-2.34633			+
RABEP1	W5P1F3	Uncharacterized protein (Fragment) OS	Q15276	Rab GTPase-binding effector protein 1 (Rabaptin-4) (Rabaptin-5) (Rabaptin-5alpha) (Renal carcinoma antigen NY-REN-17)	CD	0.0168429	-1.14722	0.0102363	-2.78917	0.0495923	-2.02586			+
RABEP2	W5NUR8	Uncharacterized protein (Fragment) OS	Q9H5N1	Rab GTPase-binding effector protein 2 (Rabaptin-5beta)	CD	0.366083	-0.987783	0.762553	-0.121031	0.0129053	-2.41093			+
RABGAP1L	W5PUN9	Uncharacterized protein OS	Q5R372	Rab GTPase-activating protein 1-like	CD	0.458221	-0.757675	0.571822	-0.493529	0.311471	-1.14466
RABGEF1	W5PLF0	Uncharacterized protein (Fragment) OS	Q9UJ41	Rab5 GDP/GTP exchange factor (RAP1) (Rabaptin-5-associated exchange factor for Rab5) (Rabex-5)	CD	0.222861	-1.55066	0.440022	-0.950526	0.0776295	-2.62887			+
RABGGTA	W5QCW3	Uncharacterized protein OS	Q92696	Geranylgeranyl transferase type-2 subunit alpha (EC 2.5.1.60) (Geranylgeranyl transferase type II subunit alpha) (Rab geranyl-geranyltransferase subunit alpha) (Rab GG transferase alpha) (Rab GGTase alpha) (Rab geranylgeranyltransferase subunit alpha)	CD	0.603601	-0.581783	0.225638	-1.30007	0.0906281	-2.22764			+
RAD21	W5PKY8	Uncharacterized protein OS	O60216	Double-strand-break repair protein rad21 homolog (hHR21) (Nuclear matrix protein 1) (NXP-1) (SCC1 homolog)	CD	0.153688	-0.782636	0.163139	-1.27392	0.0234226	-2.27885			+
[truncated: 711 more rows]
