# Supplementary material for: Molecular Mechanisms of Fetal Tendon Regeneration Versus Adult Fibrous Repair
Source: Int J Mol Sci. 2021 May 25;22(11):5619. doi: 10.3390/ijms22115619 (PMC8198517; doi:10.3390/ijms22115619)
Supplement: Supplementary file 1 [file ijms-22-05619-s001.zip › Table S2.xlsx]

## Sheet: Proteins with significative cha
Gene name	Accession (Ovis Aries)	f.Log2-FC	f.q-value	a.Log2-FC	a.q-value	fvsa.Log2-FC	fvsa.q-value
AEBP1	W5Q3W1	0.361823	1,00×100	15.9728	5,56×10-10	-15.611	1,94×10-6
ALCAM	W5QBM4	-3.66719	1,00×100	14.2292	4,13×10-3	-17.8964	7,34×10-3
ANK1	W5NXI6	4.97617	1,00×100	17.6826	3,14×10-2	-26.1792	5,21×10-3
ANXA4	W5PJ66	0.597472	1,00×100	-2.80638	9,86×10-2	3.14737	7,89×10-2
ARF4	C5IWT0	0.393347	1,00×100	12.2994	1,15×10-3	-11.906	3,39×10-2
ARFIP1	W5P0D8	-0.0863076	1,00×100	17.3393	1,97×10-3	-17.4256	2,66×10-2
ASAP1	W5PCT8	-0.186105	1,00×100	19.1136	6,92×10-4	-19.2997	1,74×10-2
ATRN	W5NX96	-15.1649	7,92×10-2	13.1314	1,71×10-3	-25.7214	1,10×10-3
AZU1	W5PIP4	-12.2049	2,62×10-1	17.9517	2,41×10-6	-30.1566	2,77×10-5
Bac11	O19031	8.84666	1,00×100	23.9411	4,82×10-4	-12.4549	2,27×10-2
CATHL2	P79362	19.7716	1,79×10-5	5.8453	7,85×10-1	24.4632	2,58×10-3
CATHL3	P50415	2.87737	1,00×100	21.0057	9,37×10-8	-18.1284	4,96×10-4
Cavin3	W5QBF8	1.89889	1,00×100	-2.59778	2,68×10-2	4.66147	2,47×10-2
CD177	W5PFB6	2.1215	1,00×100	18.2711	2,59×10-5	-16.1495	8,53×10-3
CILP2	W5NX24	-0.571325	1,00×100	13.6991	2,26×10-4	-14.2704	7,92×10-3
COL16A1	W5NSN2	-0.257529	1,00×100	12.8383	5,25×10-4	-13.0959	1,77×10-2
COL5A1	W5NVR8	0.853076	1,00×100	17.125	1,01×10-6	-16.272	1,30×10-3
COL5A2	W5Q4M3	1.3232	1,00×100	18.7418	1,43×10-3	-18.5192	8,89×10-2
COL6A1	W5PTE9	2.22822	1,00×100	-3.43199	7,43×10-2	4.61132	1,79×10-2
COLGALT1	W5Q3J3	0.72828	1,00×100	18.2679	1,16×10-11	-17.5397	7,04×10-8
CP	Q9XT27	6.72003	6,02×10-4	-0.739525	1,00×100	7.45956	4,13×10-4
CRTAP	W5Q246	0.386926	1,00×100	18.3502	3,92×10-4	-17.9633	2,01×10-2
CXCL6	W5PYW3	20.553	2,91×10-6	17.3105	7,30×10-6	10.5467	1,30×10-2
DKK3	W5PHV5	1.3781	1,00×100	-3.56272	1,76×10-3	4.94082	3,52×10-3
ELANE	W5PIY0	2.65759	1,00×100	17.6589	1,75×10-7	-15.0013	7,72×10-4
FBLN7	W5PYI0	-0.659517	1,00×100	15.4773	1,28×10-2	-16.1368	9,62×10-2
FGA	W5Q5H8	3.60409	9,81×10-2	-0.372936	1,00×100	3.97703	2,73×10-2
FGB	W5NQ46	3.50222	8,06×10-2	-0.918872	1,00×100	4.42109	9,28×10-3
FGG	W5Q5A6	3.34318	1,35×10-3	-0.543846	1,00×100	4.0139	1,93×10-2
GPI	W5P323	-0.629292	1,00×100	-2.67813	1,22×10-2	4.67268	7,55×10-2
HBBA	Q1KYZ7	-3.02634	1,00×100	-27.5722	6,43×10-3	25.5696	7,32×10-2
HBM	W5PMN1	-14.5995	9,88×10-5	-1.6654	1,00×100	-12.9341	4,38×10-3
HMOX1	W5QAU1	3.46711	1,00×100	18.4909	7,10×10-8	-15.0057	4,57×10-4
HP	W5P0Q4	2.21153	1,00×100	12.9016	2,25×10-4	-10.9953	5,62×10-2
ITGB1	W5Q883	-1.11927	1,00×100	14.8792	1,54×10-2	-15.9985	7,60×10-2
LECT2	W5PZT3	2.08153	1,00×100	17.7976	3,31×10-7	-15.7161	1,80×10-3
LEPREL4	W5Q7Y1	-0.493751	1,00×100	-25.4634	1,31×10-4	24.9696	1,68×10-2
LGALS1	P81184	0.203574	1,00×100	-3.06549	6,43×10-2	5.75774	9,24×10-2
LTF	W5PFP1	1.00221	1,00×100	9.79844	1,11×10-3	-9.12362	6,34×10-2
Lysozyme	R9QYM6	0.483523	1,00×100	-21.0061	2,00×10-9	21.4896	1,94×10-6
MASP2	W5P229	0.795547	1,00×100	20.1735	7,02×10-5	-19.378	3,70×10-3
MATR3	W5Q648	0.958813	1,00×100	18.3325	1,60×10-5	-17.3737	1,66×10-3
MMP9	W5PDH4	0.659098	1,00×100	16.8845	4,18×10-6	-16.2254	1,75×10-3
MPO	W5PHQ0	-23.6245	3,17×10-2	4.66893	1,00×100	-19.6619	9,16×10-2
NCF2	W5NUE1	16.7384	1,58×10-5	17.2473	6,10×10-9	7.0627	6,15×10-3
NID1	W5P094	0.653089	1,00×100	-4.34319	1,52×10-3	4.99628	1,02×10-2
PAI-1	W5Q0Z0	10.0419	1,00×100	18.3497	5,66×10-2	-8.3078	1,00×100
PCOLCE	W5Q517	0.551564	1,00×100	-3.14243	2,93×10-2	3.69399	6,68×10-2
PDLIM1	W5P733	1.61731	1,00×100	-2.51482	7,55×10-2	3.91724	6,99×10-2
PEPD	W5P2V3	0.430711	1,00×100	-3.55065	1,68×10-3	3.98136	1,14×10-2
PLOD3	W5Q0C0	-0.589316	1,00×100	22.8817	2,97×10-4	-23.471	1,37×10-2
Prdx6	M4T8F1	0.459131	1,00×100	-3.11319	7,27×10-3	3.70517	1,74×10-2
PRELP	W5NUA0	-19.2669	5,51×10-4	-0.787899	1,00×100	-18.479	6,09×10-3
PRG4	W5P880	0.0527706	1,00×100	20.111	1,06×10-4	-20.0582	3,05×10-3
PRTN3	W5PIW6	0.219187	1,00×100	17.7439	8,74×10-10	-17.5247	2,32×10-7
PTX3	W5NXM6	1.1212	1,00×100	19.076	1,64×10-4	-17.9548	6,64×10-2
S100A12	W5NQJ0	7.81812	1,00×100	20.2921	9,52×10-4	-13.048	7,01×10-2
S100A8	W5NQK9	3.4265	1,00×100	22.2733	4,16×10-10	-18.8468	1,64×10-5
S100A9	W5NQH6	16.5049	3,05×10-2	21.8957	1,02×10-6	-8.80582	8,85×10-3
SAA1	P42819	2.58041	1,00×100	18.7703	2,23×10-8	-16.1899	1,44×10-4
SC5	P49929	5.27892	2,19×10-1	25.6516	8,28×10-9	-13.0383	6,35×10-3
SERPINE2	W5QGS5	0.0410524	1,00×100	18.608	2,81×10-6	-18.5669	7,30×10-4
SPTB	W5QJ36	-1.55543	1,00×100	18.0123	2,11×10-4	-19.5678	5,40×10-3
SRGN	W5P5K9	7.44093	1,00×100	18.1648	3,51×10-2	-24.3377	1,03×10-2
STC1	W5PJZ9	20.1572	2,27×10-2	-3.86689	1,00×100	24.0241	1,63×10-2
TFF2	W5PLZ4	-7.78195	1,00×100	17.845	7,16×10-3	-25.6269	3,02×10-3
THBS3	W5P162	-0.198266	1,00×100	-21.5343	1,04×10-6	21.336	5,15×10-4
TIMP1	P50122	2.2999	1,00×100	19.6808	2,83×10-6	-17.3809	3,83×10-3
TPM1	W5QI03	-16.1013	1,00×10-2	-1.65836	1,00×100	-15.6433	8,89×10-2
TPM4	W5NRW4	-0.0202041	1,00×100	-3.04222	2,23×10-2	5.80159	1,45×10-2
VCAN	W5Q233	1.87075	1,00×100	-3.07752	9,49×10-2	3.97748	5,28×10-2
