# Supplementary material for: Molecular Mechanisms of Fetal Tendon Regeneration Versus Adult Fibrous Repair
Source: Int J Mol Sci. 2021 May 25;22(11):5619. doi: 10.3390/ijms22115619 (PMC8198517; doi:10.3390/ijms22115619)
Supplement: Supplementary file 1 [file ijms-22-05619-s001.zip › Table S3.xlsx]

## Sheet: Sheet1
ECM related		Pro-inflammatory		Platelet related		protease/peptidase and regulators		Anti-microbial		Acute phase-response		Redox-regulating proteins		Anti-inflammatory		Erythrocyte related
Gene name	UniProt accession number	Gene name	UniProt accession number	Gene name	UniProt accession number	Gene name	UniProt accession number	Gene name	UniProt accession number	Gene name	UniProt accession number	Gene name	UniProt accession number	Gene name	UniProt accession number	Gene name	UniProt accession number
BGN	W5PCP8	AEBP1	W5Q3W1	ADPRM	W5PZB1	ADAM12	W5PRP7	AZU1	W5PIP4	A1CF	W5PW55	GLRX3	W5Q0K3	AdipoQ	X4ZFS1	BCAM	W5PHT5
CILP	W5Q8V6	AGT	P20757	ARF4	C5IWT0	ADI1	W5P5R0	Bac11	O19031	A2M	W5NSA6	GPX3	W5PDJ6	CD14	W5QJA2	CD44	W5QBV7
COL11A1	W5QB88	AIF1	W5PDK4	ARFGAP1	W5PP48	BMP1	W5PL47	CATHL1A	P54230	ANXA3	W5QBJ0	GPX7	W5P668	GAL-1	W5PWZ2	SLC4A1	W5PD87
COL11A2	W5PEV2	ALCAM	W5QBM4	ARFGAP2	W5P566	CD109	W5P8E9	CATHL2	P79362	ANXA4	W5QEU6	GSR	W5PL89	STC1	W5PJZ9	HBM	W5PMN1
COL12A1	W5P8W6	ANGPTL7	W5NZV8	ARFGAP3	W5QCM1	CST3	K4P494	CATHL3	P50415	ANXA5	W5PZM9	GSS	W5PMH1	VNN1	W5PYG2	HBBA	Q1KYZ7
COL14A1	W5Q5Q6	ATRN	W5NX96	ARFGEF1	W5NSV2	CST6	W5NTB3	ELANE	W5PIY0	CFD	W5PJ66	GSTA4	W5Q0E3	DKK3	W5PHV5	HBBB	Q1KYZ6
COL15A1	W5PMZ3	CD177	W5PFB6	ARFIP1	W5P0D8	CSTB	W5PP47	HP	W5P0Q4	CFH	B5B304	GSTM3	W5QDF4	LGALS1	P81184	HBBC	P68056
COL16A1	W5NSN2	CD81	B2MVW1	ARHGDIB	W5QHP6	CTSB	W5Q0Z2	LCN2	W5PMH6	CFI	W5P5I0	GSTP1	W5PUH4	SPP2	W5QCY7	ANK1	W5NXI6
COL18A1	W5PST4	CD9	W5PFL8	ARL2	W5PP36	CTSD	Q9MZS8	Lysozyme	W5QGQ3	CFP	W5PTL2	HMOX1	W5QAU1	SERPINA14	Q6DKR0	SPTB	W5QJ36
COL1A1	W5P481	HMGB2	W5Q1B3	ARL3	C5IWU4	CYTL1	W5PBC3	LTF	W5PFP1	CP	Q9XT27	LOC101108092	W5QDD0	PAI-1	W5Q0Z0	HBB	P02083
COL1A1	Q9MZW3	NASP	W5NUS1	ARPC5	W5NVB9	HABP2	W5PSM6	Map-34	P79360	CRP	W5PD71	PRDX1	W5NUE3	SERPINE2	W5QGS5
COL2A1	W5QDH3	MAGED2	W5P7X7	BLVRA	W5Q634	HTRA1	W5PD43	MPO	W5PHQ0	FGA	W5Q5H8	PRDX2	C8BKC5	MYL9	W5Q2S8
COL4A1	W5P813	SAA4	W5PJR0	BLVRB	W5P9J8	IDE	W5NQ85	NCF2	W5NUE1	FGB	W5NQ46	PRDX4	W5Q532	GPI	W5P323
COL4A3BP	W5Q5K0	C3	O46544	FGA	W5Q5H8	LOC101103862	W5P9M9	S100A12	W5NQJ0	FGG	W5Q5A6	PRDX5	L0CSP6	ASAP1	W5PCT8
COL5A1	W5NVR8	C3	W5NPK5	FGB	W5NQ46	LOC101113516	W5P7W5	Lysozyme	R9QYM6	HPX	W5QAB1	Prdx6	M4T8F1	CP	Q9XT27
COL5A2	W5Q4M3	CD14	W5QJA2	FGG	W5Q5A6	LXN	W5NWR6	LYSCK	P80190	ITGB1	W5Q883	TXN	P50413	Lysozyme	R9QYM6
COL5A3	W5PXA7	CRP	W5PD71	HMOX1	W5QAU1	MASP2	W5P229	SC5	P49929	LBP	W5QBW5	N/A	W5PJU2	ANXA4	W5QEU6
COL6A1	W5PTE9	IL18	W5Q3V0	HSPA4L	W5Q334	MMP2	C8BKE4	CXCL6	W5PYW3	PROC	W5Q3K6	SELENOM	W5PHQ5
COL6A2	W5PTN6	S100A12	W5NQJ0	ITGB1	W5Q883	MMP3	W5P4V3	MMP9	W5PDH4	PTX3	W5NXM6	N/A	W5PVJ0
COL6A3	W5QCP9	S100A9	W5NQH6	MYL9	W5Q2S8	MMP9	W5PDH4	S100A8	W5NQK9	SAA1	P42819	N/A	W5QDB7
COL9A1	W5PPQ0	SOD1	P09670	NUDT9	E7ECV8	PI16	W5PXG9	CCL16	W5P491	SAAL1	W5NRY3	N/A	B2ZA84
COL9A2	W5QG67	MMP9	W5PDH4	PARP1	W5NRR3	PRSS35	W5QFD1	CCL17	W5NPQ5	SERPINA1	I1WXR3
COLGALT1	W5Q3J3	PDLIM1	W5P733	PDLIM1	W5P733	PRTN3	W5PIW6	IL18	W5Q3V0	SERPINA14	Q6DKR0
COMP	W5PMS1	PRKCDBP (Cavin3)	W5QBF8	Prdx6	M4T8F1	SERPINB1	D8X187	IL-8	S5TPE2	SERPINA5	W5Q0L2
CRTAP	W5Q246	SAA1	P42819	SERPINB1	D8X187	SPP2	W5QCY7	LECT2	W5PZT3	HP	W5P0Q4
CTHRC1	W5Q4T5	HMOX1	W5QAU1	TAGLN2	W5PE01	TFF2	W5PLZ4	MIF	Q1ZZU7	ITIH4	W5NRG7
DCN	W5Q2F5	PTX3	W5NXM6	TPM1	W5QI03	TIMP2	W5NZ76	TIMP1	P50122
DPT	W5PHI8	ITGB1	W5Q883	TPM4	W5NRW4	TRYPTASE-1	W5PZ72
ECM1	W5QI29	AZU1	W5PIP4	VWF	W5PG63	WFIKKN2	W5NZ88
EFEMP1	W5NVG2	Bac11	O19031	SRGN	W5P5K9	Calpain	A8IF71
EFEMP2	W5QAI7	CATHL1A	P54230	PAI-1	W5Q0Z0
FBLN1	W5QDP8	CATHL2	P79362	SERPINE2	W5QGS5
FBLN5	W5PSC8	CATHL3	P50415
FBLN7	W5PYI0	ELANE	W5PIY0
FBN1	W5QIN8	HP	W5P0Q4
FBN2	W5Q6X0	LCN2	W5PMH6
FMOD	W5NU76	Lysozyme	W5QGQ3
FN1	W5QDG8	LTF	W5PFP1
FNDC1	W5P308	Map-34	P79360
HAPLN3	W5PNN2	MPO	W5PHQ0
HSPG2	W5PEL7	NCF2	W5NUE1
LEPRE1	W5QGX4	Lysozyme	R9QYM6
LEPREL2	W5P7B2	LYSCK	P80190
LEPREL4	W5Q7Y1	SC5	P49929
CILP2	W5NX24	CXCL6	W5PYW3
COL1A2	W5NTT7	S100A8	W5NQK9
LOXL2	W5PK92	CCL16	W5P491
LOXL3	W5PTF1	CCL17	W5NPQ5
MATN1	W5NVN2	IL-8	S5TPE2
MATN2	W5P0X6	LECT2	W5PZT3
MATN3	W5Q6L5	MIF	Q1ZZU7
MATR3	W5Q648	TIMP1	P50122
MFAP5	W5NV70
MGP	W5QHS2
NID1	W5P094
NID2	W5QHQ8
P4HA1	W5PBR7
P4HA2	W5Q1C9
PCOLCE	W5Q517
PEPD	W5P2V3
PLOD1	W5Q989
PLOD2	W5P6Q8
PLOD3	W5Q0C0
PRELP	W5NUA0
SGCD	W5PLF4
SMOC1	W5QJ73
SMOC2	W5P4N0
SPARC	C8BKD5
TGFBI	W5Q0F3
THBS3	W5P162
THBS4	W5Q7T8
VCAN	W5Q233
FIB1	Q307E7
MASP2	W5P229
PRTN3	W5PIW6
TFF2	W5PLZ4
PRG4	W5P880
TIMP1	P50122
